# Supplementary material for: Sensitivity of the RNA Structure to Ion Conditions as Probed by Molecular Dynamics Simulations of Common Canonical RNA Duplexes
Source: J Chem Inf Model. 2023 Mar 29;63(7):2133–46. doi: 10.1021/acs.jcim.2c01438 (PMC10091408; doi:10.1021/acs.jcim.2c01438)
Supplement: Supplementary file 1 — ci2c01438_si_001.zip [file ci2c01438_si_001.zip]

Archive with 15 entries (14 files):
- rdf_ions_SI/
- rdf_ions_SI/residue.cpp
- rdf_ions_SI/rdf_ions.cpp
- rdf_ions_SI/trajectory.h
- rdf_ions_SI/atom.cpp
- rdf_ions_SI/molecule.h
- rdf_ions_SI/mask.h
- rdf_ions_SI/mask.cpp
- rdf_ions_SI/trajectory.cpp
- rdf_ions_SI/atom.h
- rdf_ions_SI/Makefile_theochem
- rdf_ions_SI/Makefile
- rdf_ions_SI/molecule.cpp
- rdf_ions_SI/residue.h
- rdf_ions_SI/readme
