# Supplementary material for: Sensitivity of the RNA Structure to Ion Conditions as Probed by Molecular Dynamics Simulations of Common Canonical RNA Duplexes
Source: J Chem Inf Model. 2023 Mar 29;63(7):2133–46. doi: 10.1021/acs.jcim.2c01438 (PMC10091408; doi:10.1021/acs.jcim.2c01438)
Supplement: Supplementary file 1 — ci2c01438_si_001.zip [file ci2c01438_si_001.zip › rdf_ions_SI/rdf_ions.cpp]

//////////////////////////////////////////////////////////////////////////
//
// RDF_ions program, version 1.0
// Copyright (C) 2013  Pavel Banas, Department of Physical Chemistry,
//                     Palacky University Olomouc, Czech republic
//                     pavel(dot)banas(et)upol(dot)cz
//
// This program is free software: you can redistribute it and/or modify
// it under the terms of the GNU General Public License as published by
// the Free Software Foundation, either version 3 of the License, or
// (at your option) any later version.
//
// This program is distributed in the hope that it will be useful,
// but WITHOUT ANY WARRANTY; without even the implied warranty of
// MERCHANTABILITY or FITNESS FOR A PARTICULAR PURPOSE.  See the
// GNU General Public License for more details.
//
// You should have received a copy of the GNU General Public License
// along with this program.  If not, see <http://www.gnu.org/licenses/>.
//
//////////////////////////////////////////////////////////////////////////

// box_contacts.cpp : Defines the entry point for the console application.
//

#include "trajectory.h"
#include "molecule.h"
#include <cstdio>
#include <cmath>
#include <cstring>
#include <vector>
using std::vector;

int main(int argc, char* argv[])
{
  int snap, i,j,k;
  int di,dj,dk;
  double dist_sq, dist_sq_min, dist;
  trajectory traj;
  vector<int> anions_vec;
  vector<int> cations_vec;
  int ion_index;
  int anions_hist[801];
  int cations_hist[801];

  if(argc!=4)
  {
    printf("\n usage: %s <topology> <trajectory> <output_base_name>\n\n output: output_base_name_dist.dat, output_base_name_anions.dat, output_base_name_cations.dat\n\n",argv[0]);
    return 0;
  }

  // open input and output files
  traj.LoadTrajectory(argv[1],argv[2]);
  FILE* output_dist;
  FILE* output_anions;
  FILE* output_cations;
  char name_dist[256];
  char name_cations[256];
  char name_anions[256];
  sprintf(name_dist,"%s_dist.dat",argv[3]);
  sprintf(name_anions,"%s_anions.dat",argv[3]);
  sprintf(name_cations,"%s_cations.dat",argv[3]);
  if((output_dist = fopen(name_dist,"w"))==NULL)
  {
    printf("Error: cannot open output_dist file.\n");
    return -1;
  }
  if((output_anions = fopen(name_anions,"w"))==NULL)
  {
    printf("Error: cannot open output_anions file.\n");
    return -1;
  }
  if((output_cations = fopen(name_cations,"w"))==NULL)
  {
    printf("Error: cannot open output_cations file.\n");
    return -1;
  }

  // find last solute atom
  traj.ReadSnap(1);
  int last;
  char name[10];
  for(i=1;i<=traj.GetMolecule().GetResiduesNumber();i++)
  {
    sscanf(traj.GetMolecule().GetResidue(i).GetName(),"%s",name);
    if((traj.GetMolecule().GetResidue(i).GetLast()==traj.GetMolecule().GetResidue(i).GetFirst())||(name,"WAT")==0)
    {
      last = traj.GetMolecule().GetResidue(i-1).GetLast() + 1;
      break;
    }
  }

  // find ions atom numbers
  for(i=1;i<=traj.GetMolecule().GetResiduesNumber();i++)
  {
    if(traj.GetMolecule().GetResidue(i).GetLast()==traj.GetMolecule().GetResidue(i).GetFirst())
    {
      if(traj.GetMolecule().GetAtom(traj.GetMolecule().GetResidue(i).GetLast()+1).GetCharge()<0)
      {
        anions_vec.push_back(traj.GetMolecule().GetResidue(i).GetLast()+1);
      }
      else
      {
        cations_vec.push_back(traj.GetMolecule().GetResidue(i).GetLast()+1);
      }
    }
  }

  printf("last: %d\n",last);
  if(cations_vec.size()!=0) printf("cations: from %d to %d\n",cations_vec[0],cations_vec[cations_vec.size()-1]);
  else printf("no cations found.\n");
  if(anions_vec.size()!=0) printf("anions: from %d to %d\n",anions_vec[0],anions_vec[anions_vec.size()-1]);
  else printf("no anions found.\n");

  // loop over snapshots
  for(snap=1;snap<=traj.GetMumberOfSnapshots();snap++)
  {
    traj.ReadSnap(snap);

    // MINIMAL DISTANCE BETWEEN PERIODIC COPIES
    for(i=1;i<=last;i++) // loop over atoms i
    {
      // loop over unique atom pairs i_j
      for(j=1;j<=i;j++)
      {
        // loop over periodic copies of j-th atom
        for(k=0;k<27;k++)
        {
          if(k==13) continue; // j-th atom in the same box as i-th atom
          di=(k/9)-1;
          dj=((k%9)/3)-1;
          dk=(k%3)-1;
          dist_sq  = (traj.GetMolecule().GetAtom(i).X()-traj.GetMolecule().GetAtom(j).X()-di*traj.GetBox()[0])*(traj.GetMolecule().GetAtom(i).X()-traj.GetMolecule().GetAtom(j).X()-di*traj.GetBox()[0]);
          dist_sq += (traj.GetMolecule().GetAtom(i).Y()-traj.GetMolecule().GetAtom(j).Y()-dj*traj.GetBox()[1])*(traj.GetMolecule().GetAtom(i).Y()-traj.GetMolecule().GetAtom(j).Y()-dj*traj.GetBox()[1]);
          dist_sq += (traj.GetMolecule().GetAtom(i).Z()-traj.GetMolecule().GetAtom(j).Z()-dk*traj.GetBox()[2])*(traj.GetMolecule().GetAtom(i).Z()-traj.GetMolecule().GetAtom(j).Z()-dk*traj.GetBox()[2]);
          if((k==0)&&(i==1)&&(j==1)) dist_sq_min = dist_sq; // first cycle for a given snapshot (snap)
          else if(dist_sq_min > dist_sq) dist_sq_min = dist_sq;
        }
      }
    }
    fprintf(output_dist,"%d %12.7lf\n",snap,sqrt(dist_sq_min));

    // IONS
    // clear histograms
    for(i=0;i<801;i++)
    {
      anions_hist[i] = cations_hist[i] = 0;
    }
    // loop over periodic copies of ions
    for(k=0;k<27;k++)
    {
      di=(k/9)-1;
      dj=((k%9)/3)-1;
      dk=(k%3)-1;
      // loop over anions (j is index in anions_vec vector)
      for(j=0;j<anions_vec.size();j++)
      {
        for(i=1;i<=last;i++) // loop over solute atoms i
        {
          dist_sq  = (traj.GetMolecule().GetAtom(i).X()-traj.GetMolecule().GetAtom(anions_vec[j]).X()-di*traj.GetBox()[0])*(traj.GetMolecule().GetAtom(i).X()-traj.GetMolecule().GetAtom(anions_vec[j]).X()-di*traj.GetBox()[0]);
          dist_sq += (traj.GetMolecule().GetAtom(i).Y()-traj.GetMolecule().GetAtom(anions_vec[j]).Y()-dj*traj.GetBox()[1])*(traj.GetMolecule().GetAtom(i).Y()-traj.GetMolecule().GetAtom(anions_vec[j]).Y()-dj*traj.GetBox()[1]);
          dist_sq += (traj.GetMolecule().GetAtom(i).Z()-traj.GetMolecule().GetAtom(anions_vec[j]).Z()-dk*traj.GetBox()[2])*(traj.GetMolecule().GetAtom(i).Z()-traj.GetMolecule().GetAtom(anions_vec[j]).Z()-dk*traj.GetBox()[2]);
          if(i==1) dist_sq_min = dist_sq; // first cycle 
          else if(dist_sq_min > dist_sq) dist_sq_min = dist_sq;
        }
        ion_index = (int)floor(sqrt(dist_sq_min)*10);
        if(ion_index<0) {printf(" Error: negative ion_index\n");return -1;}
        if(ion_index<801) anions_hist[ion_index]++;
//        else printf("Warning: ion beyond 80 Angstr of solute\n");
      }
      // loop over cations (j is index in cations_vec vector)
      for(j=0;j<cations_vec.size();j++)
      {
        for(i=1;i<=last;i++) // loop over solute atoms i
        {
          dist_sq  = (traj.GetMolecule().GetAtom(i).X()-traj.GetMolecule().GetAtom(cations_vec[j]).X()-di*traj.GetBox()[0])*(traj.GetMolecule().GetAtom(i).X()-traj.GetMolecule().GetAtom(cations_vec[j]).X()-di*traj.GetBox()[0]);
          dist_sq += (traj.GetMolecule().GetAtom(i).Y()-traj.GetMolecule().GetAtom(cations_vec[j]).Y()-dj*traj.GetBox()[1])*(traj.GetMolecule().GetAtom(i).Y()-traj.GetMolecule().GetAtom(cations_vec[j]).Y()-dj*traj.GetBox()[1]);
          dist_sq += (traj.GetMolecule().GetAtom(i).Z()-traj.GetMolecule().GetAtom(cations_vec[j]).Z()-dk*traj.GetBox()[2])*(traj.GetMolecule().GetAtom(i).Z()-traj.GetMolecule().GetAtom(cations_vec[j]).Z()-dk*traj.GetBox()[2]);
          if(i==1) dist_sq_min = dist_sq; // first cycle
          else if(dist_sq_min > dist_sq) dist_sq_min = dist_sq;
        }
        ion_index = (int)floor(sqrt(dist_sq_min)*10);
        if(ion_index<0) {printf(" Error: negative ion_index\n");return -1;}
        if(ion_index<801) cations_hist[ion_index]++;
//        else printf("Warning: ion beyond 80 Angstr of solute\n");
      }
    }
    // output of histograms for this snapshot
    fprintf(output_anions,"%d ",snap);
    for(i=0;i<801;i++) fprintf(output_anions,"%d ",anions_hist[i]);
    fprintf(output_anions,"\n");
    fprintf(output_cations,"%d ",snap);
    for(i=0;i<801;i++) fprintf(output_cations,"%d ",cations_hist[i]);
    fprintf(output_cations,"\n");
  }
  fclose(output_dist);
  fclose(output_anions);
  fclose(output_cations);
  return 0;
}
