# Supplementary material for: Sensitivity of the RNA Structure to Ion Conditions as Probed by Molecular Dynamics Simulations of Common Canonical RNA Duplexes
Source: J Chem Inf Model. 2023 Mar 29;63(7):2133–46. doi: 10.1021/acs.jcim.2c01438 (PMC10091408; doi:10.1021/acs.jcim.2c01438)
Supplement: Supplementary file 1 — ci2c01438_si_001.zip [file ci2c01438_si_001.zip › rdf_ions_SI/trajectory.h]

//////////////////////////////////////////////////////////////////////////
//
// TheoChem subroutine library, version 1.0
// this file was downloaded from http://fch.upol.cz/en/research/
// trajectory.h is part of TheoChem subroutine library. This header 
// provides interface to trajectory class.
// Copyright (C) 2009  Pavel Banas, Department of Physical Chemistry,
//                     Palacky University Olomouc, Czech republic
//                     pavel(dot)banas(et)upol(dot)cz
//
// This program is free software: you can redistribute it and/or modify
// it under the terms of the GNU General Public License as published by
// the Free Software Foundation, either version 3 of the License, or
// (at your option) any later version.
//
// This program is distributed in the hope that it will be useful,
// but WITHOUT ANY WARRANTY; without even the implied warranty of
// MERCHANTABILITY or FITNESS FOR A PARTICULAR PURPOSE.  See the
// GNU General Public License for more details.
//
// You should have received a copy of the GNU General Public License
// along with this program.  If not, see <http://www.gnu.org/licenses/>.
//
//////////////////////////////////////////////////////////////////////////

#if !defined(AFX_TRAJECTORY_H__C20CB815_5395_46CE_B329_2984A62F2E94__INCLUDED_)
#define AFX_TRAJECTORY_H__C20CB815_5395_46CE_B329_2984A62F2E94__INCLUDED_

#if _MSC_VER > 1000
#pragma once
#endif // _MSC_VER > 1000

#include <cstdio>
#include <cstdlib>
#include "molecule.h"

class trajectory  
{
public:
	bool Close(bool verbose = true);
	bool ReadSnap(int i, bool verbose = true);
	trajectory();
	trajectory(const char* topology_name, const char* traj_name);
	virtual ~trajectory();
	bool LoadTrajectory(const char* topology_name, const char* traj_name, bool verbose = true);
	int GetMumberOfSnapshots();
	molecule& GetMolecule();
	double* GetBox();

private:
	long     m_length;
	long     m_start;
	int      m_max_snaps;
	FILE*    m_file;
	molecule m_molecule;
	bool     m_box;
	int      m_compress; // 0 none; 1 gzip; 2 compress
	char	 m_name[256];
	double   m_box_size[3];
};

#endif // !defined(AFX_TRAJECTORY_H__C20CB815_5395_46CE_B329_2984A62F2E94__INCLUDED_)
