# Supplementary material for: Sensitivity of the RNA Structure to Ion Conditions as Probed by Molecular Dynamics Simulations of Common Canonical RNA Duplexes
Source: J Chem Inf Model. 2023 Mar 29;63(7):2133–46. doi: 10.1021/acs.jcim.2c01438 (PMC10091408; doi:10.1021/acs.jcim.2c01438)
Supplement: Supplementary file 1 — ci2c01438_si_001.zip [file ci2c01438_si_001.zip › rdf_ions_SI/mask.h]

//////////////////////////////////////////////////////////////////////////
//
// TheoChem subroutine library, version 1.0
// this file was downloaded from http://fch.upol.cz/en/research/
// mask.h is part of TheoChem subroutine library. This header 
// provides interface to class mask.
// Copyright (C) 2009  Pavel Banas, Department of Physical Chemistry,
//                     Palacky University Olomouc, Czech republic
//                     pavel(dot)banas(et)upol(dot)cz
//
// This program is free software: you can redistribute it and/or modify
// it under the terms of the GNU General Public License as published by
// the Free Software Foundation, either version 3 of the License, or
// (at your option) any later version.
//
// This program is distributed in the hope that it will be useful,
// but WITHOUT ANY WARRANTY; without even the implied warranty of
// MERCHANTABILITY or FITNESS FOR A PARTICULAR PURPOSE.  See the
// GNU General Public License for more details.
//
// You should have received a copy of the GNU General Public License
// along with this program.  If not, see <http://www.gnu.org/licenses/>.
//
//////////////////////////////////////////////////////////////////////////

#if !defined(AFX_MASK_H__1E90EA8E_FEE0_4CD4_A16C_6C6359D1795D__INCLUDED_)
#define AFX_MASK_H__1E90EA8E_FEE0_4CD4_A16C_6C6359D1795D__INCLUDED_

#if _MSC_VER > 1000
#pragma once
#endif // _MSC_VER > 1000

#include <cstdio>

class mask  
{
public:
	mask();
	mask(int num_flags);
	mask(int num_flags, const char* file_name);
	mask(const mask& copy_mask);
	virtual ~mask();
	mask& operator=(const mask& copy_mask);
	bool IsEmpty();
	int  Flag(int flag);
	void SetFlag(int flag, int value);
	int  GetNumberOfFlags() {return m_num_flags;};
	void ReadMask(const char* file_name);

private:
	int  m_num_flags;
	int* m_flags;
};

#endif // !defined(AFX_MASK_H__1E90EA8E_FEE0_4CD4_A16C_6C6359D1795D__INCLUDED_)
