# Supplementary material for: Sensitivity of the RNA Structure to Ion Conditions as Probed by Molecular Dynamics Simulations of Common Canonical RNA Duplexes
Source: J Chem Inf Model. 2023 Mar 29;63(7):2133–46. doi: 10.1021/acs.jcim.2c01438 (PMC10091408; doi:10.1021/acs.jcim.2c01438)
Supplement: Supplementary file 1 — ci2c01438_si_001.zip [file ci2c01438_si_001.zip › rdf_ions_SI/mask.cpp]

//////////////////////////////////////////////////////////////////////////
//
// TheoChem subroutine library, version 1.0
// this file was downloaded from http://fch.upol.cz/en/research/
// mask.cpp is part of TheoChem subroutine library. This souce file 
// provides implementation of the class mask.
// Copyright (C) 2009  Pavel Banas, Department of Physical Chemistry,
//                     Palacky University Olomouc, Czech republic
//                     pavel(dot)banas(et)upol(dot)cz
//
// This program is free software: you can redistribute it and/or modify
// it under the terms of the GNU General Public License as published by
// the Free Software Foundation, either version 3 of the License, or
// (at your option) any later version.
//
// This program is distributed in the hope that it will be useful,
// but WITHOUT ANY WARRANTY; without even the implied warranty of
// MERCHANTABILITY or FITNESS FOR A PARTICULAR PURPOSE.  See the
// GNU General Public License for more details.
//
// You should have received a copy of the GNU General Public License
// along with this program.  If not, see <http://www.gnu.org/licenses/>.
//
//////////////////////////////////////////////////////////////////////////

#include "mask.h"

//////////////////////////////////////////////////////////////////////
// Construction/Destruction
//////////////////////////////////////////////////////////////////////

mask::mask()
{
	m_num_flags = 0;
	m_flags = 0;
}

mask::mask(int num_flags) // EVERY FLAGS ARE 0
{
	m_num_flags = num_flags;
	m_flags = new int[num_flags];
	for (int i=0;i<m_num_flags;i++) m_flags[i] = 0;
}

mask::mask(int num_flags, const char* file_name) // EVERY FLAGS ARE 0 EXCEPT INTERVALS AND NUMBERS FROM FILE THAT ARE 1
{
	int   i;
	m_num_flags = num_flags;
	m_flags = new int[num_flags];
	ReadMask(file_name);
}

mask::mask(const mask& copy_mask)
{
	m_num_flags = copy_mask.m_num_flags; 
	m_flags = new int[m_num_flags];
	for(int i=0;i<m_num_flags;i++) m_flags[i] = copy_mask.m_flags[i]; 
}

mask::~mask()
{
	delete[] m_flags;
}

//////////////////////////////////////////////////////////////////////
// Functions
//////////////////////////////////////////////////////////////////////

void mask::ReadMask(const char* file_name) // EVERY FLAGS ARE 0 EXCEPT INTERVALS AND NUMBERS FROM FILE THAT ARE 1
{
	int   i;
	int   j;
	int   first, second;
	char  symbol;
	char  str[256] = "";
	bool  interval = false;
	FILE* file;

	for (i=0;i<m_num_flags;i++) m_flags[i] = 0; // set every flag 0

	if (file_name != 0)
	{
		if ((file = fopen(file_name,"r")) != NULL)
		{
			i = 0;
			symbol = fgetc(file);
			while(symbol != EOF) // read char from file until EOF and append it to str
			{
				str[i] = symbol;
				if (symbol == '-') interval = true;
				if (symbol == ',') // when read , append ENDL to str read number(s) from str and set flags 1
				{
					str[i] = 0;
					i = 0; 
					if (interval == true)
					{
						sscanf(str,"%d%*c%d",&first,&second); 
						if ((first > 0) && (first <= second) && (second <= m_num_flags))
							for (j=first-1;j<second;j++) m_flags[j] = 1;
					}
					else
					{
						sscanf(str,"%d",&first); 
						if ((first > 0) && (first <= m_num_flags))
							m_flags[first-1] = 1;
					}
					interval = false;
				}
				else i++;
				symbol = fgetc(file);
			}
			str[i] = 0; 
			if (interval == true)
			{
				sscanf(str,"%d%*c%d",&first,&second); 
				if ((first > 0) && (first <= second) && (second <= m_num_flags))
					for (j=first-1;j<second;j++) m_flags[j] = 1;
			}
			else
			{
				sscanf(str,"%d",&first); 
				if ((first > 0) && (first <= m_num_flags))
					m_flags[first-1] = 1;
			}
			fclose(file);
		}
	}
	return;
}

bool mask::IsEmpty()
{
	bool result = true;
	for (int i=0;i<m_num_flags;i++) if (m_flags[i] != 0) result = false;
	return result;
}

int mask::Flag(int flag)
{
	if ((flag >= 0) && (flag < m_num_flags)) return m_flags[flag];
	else return -1;
}

void mask::SetFlag(int flag, int value)
{
	if ((flag >= 0) && (flag < m_num_flags)) m_flags[flag] = value;
}

mask& mask::operator =(const mask& copy_mask)
{
	if (this == &copy_mask) return *this;
	delete[] m_flags;
	m_num_flags = copy_mask.m_num_flags; 
	m_flags = new int[m_num_flags];
	for(int i=0;i<m_num_flags;i++) m_flags[i] = copy_mask.m_flags[i];
	return *this;
}
