# Supplementary material for: Sensitivity of the RNA Structure to Ion Conditions as Probed by Molecular Dynamics Simulations of Common Canonical RNA Duplexes
Source: J Chem Inf Model. 2023 Mar 29;63(7):2133–46. doi: 10.1021/acs.jcim.2c01438 (PMC10091408; doi:10.1021/acs.jcim.2c01438)
Supplement: Supplementary file 1 — ci2c01438_si_001.zip [file ci2c01438_si_001.zip › rdf_ions_SI/trajectory.cpp]

//////////////////////////////////////////////////////////////////////////
//
// TheoChem subroutine library, version 1.0
// this file was downloaded from http://fch.upol.cz/en/research/
// trajectory.cpp is part of TheoChem subroutine library. This souce file 
// provides implementation of the trajectory class.
// Copyright (C) 2009  Pavel Banas, Department of Physical Chemistry,
//                     Palacky University Olomouc, Czech republic
//                     pavel(dot)banas(et)upol(dot)cz
//
// This program is free software: you can redistribute it and/or modify
// it under the terms of the GNU General Public License as published by
// the Free Software Foundation, either version 3 of the License, or
// (at your option) any later version.
//
// This program is distributed in the hope that it will be useful,
// but WITHOUT ANY WARRANTY; without even the implied warranty of
// MERCHANTABILITY or FITNESS FOR A PARTICULAR PURPOSE.  See the
// GNU General Public License for more details.
//
// You should have received a copy of the GNU General Public License
// along with this program.  If not, see <http://www.gnu.org/licenses/>.
//
//////////////////////////////////////////////////////////////////////////

#include "trajectory.h"

//////////////////////////////////////////////////////////////////////
// Construction/Destruction
//////////////////////////////////////////////////////////////////////

trajectory::trajectory()
{
	m_file = 0;
	m_max_snaps = 0;
	m_length = 0;
	m_max_snaps = 0;
	m_start = 0;
	m_box = false;
	m_box_size[0] = m_box_size[1] = m_box_size[2] = 0;
	m_compress = 0;
	strcpy(m_name,"");
}

trajectory::trajectory(const char* topology_name, const char* traj_name)
{
	m_file = NULL;
	LoadTrajectory(topology_name, traj_name);
}

trajectory::~trajectory()
{
	Close(false);
}

//////////////////////////////////////////////////////////////////////
// Functions
//////////////////////////////////////////////////////////////////////

bool trajectory::LoadTrajectory(const char* topology_name, const char* traj_name, bool verbose)
{
	char line[256]; 
	char* p_ch;
	char  command[256];
	int i, num_line, last_line_length;

	// close if necessary
	if (m_file != 0) Close(false);
	// read topology
	if (m_molecule.LoadTopology(topology_name) == false) return false;
	// uncompress trajectory
	if ((p_ch = (char*)strstr(traj_name,".gz\0")) != NULL) // gziped trajectory
	{
		*p_ch = '\0'; // remove .gz extension
		m_compress = 1;
		if (verbose == true)
		{
			printf("\n uncompressing trajectory: %s.gz\n",traj_name);
			fflush(stdout);
		}
		strcpy(command,"gunzip ");
		strcat(command,traj_name);
		strcat(command,".gz");
		if (system(command) != 0) 
			{
				if (verbose == true) printf("\nError: uncompress process failed.\n\n");
				return false;
			}
	}
	else if ((p_ch = (char*)strstr(traj_name,".Z\0")) != NULL) // compressed trajectory
	{
		*p_ch = '\0'; // remove .gz extension
		m_compress = 2;
		if (verbose == true)
		{
			printf("\n uncompressing trajectory: %s.Z\n",traj_name);
			fflush(stdout);
		}
		strcpy(command,"uncompress ");
		strcat(command,traj_name);
		strcat(command,".Z");
		if (system(command) != 0) 
			{
				if (verbose == true) printf("\nError: uncompress process failed.\n\n");
				return false;
			}
	}
	else m_compress = 0;
	// read trajectory file
	if ((m_file = fopen(traj_name,"r")) == NULL) return false;
	strcpy(m_name,traj_name);
	
	// read trajectory title
	fgets(line,256,m_file); 
	m_start = ftell(m_file);

	// initiate number of lines in snap and length of last line in snap
	num_line = (3*m_molecule.GetAtomsNumber())/10;
	last_line_length = (3*m_molecule.GetAtomsNumber())%10;
	if (last_line_length == 0) 
	{
		num_line--;
		last_line_length = 10;
	}

	for(i=0;i<num_line;i++) fgets(line,256,m_file);
	fgets(line,256,m_file); // read last line in snap
	if (strlen(line) != 8*last_line_length + 1)
	{
		printf("Not compatible traj and top files!\n"); // DEBUG
		return false;
	}
	m_length = ftell(m_file) - m_start; // case without box

	// testing box line presetes
	fgets(line,256,m_file); // read box
	if (strlen(line) != 81) 
	{
		// box presents in traj
		m_length = ftell(m_file) - m_start;
		m_box = true;
	}
	else
	{
		m_box=false;
		m_box_size[0] = m_box_size[1] = m_box_size[2] = 0;
	}

	// calculating number of snaps
	i = -1;
	do
	{
		i++;
		fseek(m_file,m_start + i*m_length,SEEK_SET);
		fgets(line,256,m_file);
	} while (feof(m_file) == 0);
	m_max_snaps = i;
	if (m_max_snaps > 0) ReadSnap(1,false);
	return true;
}

int trajectory::GetMumberOfSnapshots()
{
	return m_max_snaps;
}

molecule& trajectory::GetMolecule()
{
	return m_molecule;
}

bool trajectory::ReadSnap(int i, bool verbose)
{
	int j;
	char word[10];
	
	if ((i<1) || (i>m_max_snaps)) return false;
	fseek(m_file,m_start + (i-1)*m_length,SEEK_SET);
	for(j=1;j<=m_molecule.GetAtomsNumber();j++)
	{
		fgets(word,9,m_file);
		sscanf(word,"%lf",&m_molecule.GetAtom(j).X());
		if (((3*j)%10)==2) fgets(word,2,m_file); // end of line
                fgets(word,9,m_file);
                sscanf(word,"%lf",&m_molecule.GetAtom(j).Y());
                if (((3*j)%10)==1) fgets(word,2,m_file); // end of line
                fgets(word,9,m_file);
                sscanf(word,"%lf",&m_molecule.GetAtom(j).Z());
                if (((3*j)%10)==0) fgets(word,2,m_file); // end of line
//		fscanf(m_file,"%lf%lf%lf",&m_molecule.GetAtom(j).X(),&m_molecule.GetAtom(j).Y(),&m_molecule.GetAtom(j).Z());
	}
	if (m_box == true)
	{
		fscanf(m_file,"%lf%lf%lf",&m_box_size[0],&m_box_size[1],&m_box_size[2]);
		m_molecule.SetBox(m_box_size[0],m_box_size[1],m_box_size[2]);
	}
	if (verbose == true)
	{
		if (((i-1)%50) == 0)
		{
			printf("\n%6d .",i);
		}
		else
		{
			printf(".");
		}
		fflush(stdout);
	}
	return true;
}

double* trajectory::GetBox()
{
	if (m_box == true)
	{
		return m_box_size;
	}
	else
	{
		return 0;
	}
}

bool trajectory::Close(bool verbose)
{
	char command[256];

	if (m_file != 0) 
	{
		fclose(m_file);
		if (m_compress == 1) // gzip
		{
			if (verbose == true) 
			{
				printf("\n\n compressing trajectory: %s\n",m_name);
				fflush(stdout);
			}
			strcpy(command,"gzip ");
			strcat(command,m_name);
			if (system(command) != 0) 
			{
				if (verbose == true) printf("\nError: compress process failed.\n\n");
				return false;
			}
		}
		else if (m_compress == 2)
		{
			if (verbose == true) 
			{
				printf("\n\n compressing trajectory: %s\n",m_name);
				fflush(stdout);
			}
			strcpy(command,"compress ");
			strcat(command,m_name);
			if (system(command) != 0) 
			{
				if (verbose == true) printf("\nError: compress process failed.\n\n");
				return false;
			}
		}
	}
	if (verbose == true) printf("\n\n");
	m_file = 0;
	m_max_snaps = 0;
	m_length = 0;
	m_max_snaps = 0;
	m_start = 0;
	m_box = false;
	m_compress = 0;
	strcpy(m_name,"");
	m_box_size[0] = m_box_size[1] = m_box_size[2] = 0;
	return true;
}
