# Supplementary material for: Sensitivity of the RNA Structure to Ion Conditions as Probed by Molecular Dynamics Simulations of Common Canonical RNA Duplexes
Source: J Chem Inf Model. 2023 Mar 29;63(7):2133–46. doi: 10.1021/acs.jcim.2c01438 (PMC10091408; doi:10.1021/acs.jcim.2c01438)
Supplement: Supplementary file 1 — ci2c01438_si_001.zip [file ci2c01438_si_001.zip › rdf_ions_SI/atom.h]

//////////////////////////////////////////////////////////////////////////
//
// TheoChem subroutine library, version 1.0
// this file was downloaded from http://fch.upol.cz/en/research/
// atom.h is part of TheoChem subroutine library. This header 
// provides interface to class atom.
// Copyright (C) 2009  Pavel Banas, Department of Physical Chemistry,
//                     Palacky University Olomouc, Czech republic
//                     pavel(dot)banas(et)upol(dot)cz
//
// This program is free software: you can redistribute it and/or modify
// it under the terms of the GNU General Public License as published by
// the Free Software Foundation, either version 3 of the License, or
// (at your option) any later version.
//
// This program is distributed in the hope that it will be useful,
// but WITHOUT ANY WARRANTY; without even the implied warranty of
// MERCHANTABILITY or FITNESS FOR A PARTICULAR PURPOSE.  See the
// GNU General Public License for more details.
//
// You should have received a copy of the GNU General Public License
// along with this program.  If not, see <http://www.gnu.org/licenses/>.
//
//////////////////////////////////////////////////////////////////////////

#if !defined(AFX_ATOM_H__2636A837_5ABA_4E5A_8AD1_0DEB0D1C3C78__INCLUDED_)
#define AFX_ATOM_H__2636A837_5ABA_4E5A_8AD1_0DEB0D1C3C78__INCLUDED_

#if _MSC_VER > 1000
#pragma once
#endif // _MSC_VER > 1000

#include <cstring>

class molecule;
class forcefield;
class residue;

class atom  
{
friend class molecule;
friend class forcefield;
	
public:
	atom();
	virtual ~atom();
	char*   GetType() {return m_type;};
	char*   GetTree() {return m_tree;};
	char*   GetName() {return m_name;};
	double  GetMass() {return m_mass;};
	double  GetCharge() {return m_charge;};
	void    SetCharge(double charge) {m_charge = charge;};
	residue* GetResiduePointer() {return p_residue;};
	double& X() {return m_coord[0];};
	double& Y() {return m_coord[1];};
	double& Z() {return m_coord[2];};

private:
	char     m_tree[5];
	char     m_type[5];
	residue* p_residue;
	int      m_vdw_index;
	double   m_mass;
	double   m_charge;
	char     m_name[5];
	double   m_coord[3];
};

#endif // !defined(AFX_ATOM_H__2636A837_5ABA_4E5A_8AD1_0DEB0D1C3C78__INCLUDED_)
