# Supplementary material for: Sensitivity of the RNA Structure to Ion Conditions as Probed by Molecular Dynamics Simulations of Common Canonical RNA Duplexes
Source: J Chem Inf Model. 2023 Mar 29;63(7):2133–46. doi: 10.1021/acs.jcim.2c01438 (PMC10091408; doi:10.1021/acs.jcim.2c01438)
Supplement: Supplementary file 1 — ci2c01438_si_001.zip [file ci2c01438_si_001.zip › rdf_ions_SI/Makefile_theochem]

all: clean mask.o atom.o residue.o molecule.o trajectory.o
	ar rv theochem.a mask.o atom.o residue.o molecule.o trajectory.o
	ranlib theochem.a
	rm -f mask.o atom.o residue.o molecule.o trajectory.o

clean:
	rm -f *.gch *.o theochem.a

trajectory.o: trajectory.cpp trajectory.h
	c++ -g -c  trajectory.cpp trajectory.h

molecule.o: molecule.cpp molecule.h
	c++ -g -c  molecule.cpp molecule.h

atom.o: atom.cpp atom.h
	c++ -g -c  atom.cpp atom.h

residue.o: residue.cpp residue.h
	c++ -g -c  residue.cpp atom.h

mask.o: mask.cpp mask.h
	c++ -g -c  mask.cpp mask.h 
