# Supplementary material for: Sensitivity of the RNA Structure to Ion Conditions as Probed by Molecular Dynamics Simulations of Common Canonical RNA Duplexes
Source: J Chem Inf Model. 2023 Mar 29;63(7):2133–46. doi: 10.1021/acs.jcim.2c01438 (PMC10091408; doi:10.1021/acs.jcim.2c01438)
Supplement: Supplementary file 1 — ci2c01438_si_001.zip [file ci2c01438_si_001.zip › rdf_ions_SI/Makefile]

all: clean rdf_ions

clean:
	rm -f *.gch *.o theochem.a rdf_ions

rdf_ions: theochem.a rdf_ions.o 
	c++ -g -o rdf_ions rdf_ions.o theochem.a

theochem.a:
	make -f Makefile_theochem

rdf_ions.o: rdf_ions.cpp 
	c++ -g -c rdf_ions.cpp
