# Supplementary material for: Sensitivity of the RNA Structure to Ion Conditions as Probed by Molecular Dynamics Simulations of Common Canonical RNA Duplexes
Source: J Chem Inf Model. 2023 Mar 29;63(7):2133–46. doi: 10.1021/acs.jcim.2c01438 (PMC10091408; doi:10.1021/acs.jcim.2c01438)
Supplement: Supplementary file 1 — ci2c01438_si_001.zip [file ci2c01438_si_001.zip › rdf_ions_SI/residue.h]

//////////////////////////////////////////////////////////////////////////
//
// TheoChem subroutine library, version 1.0
// this file was downloaded from http://fch.upol.cz/en/research/
// residue.h is part of TheoChem subroutine library. This header 
// provides interface to class residue.
// Copyright (C) 2009  Pavel Banas, Department of Physical Chemistry,
//                     Palacky University Olomouc, Czech republic
//                     pavel(dot)banas(et)upol(dot)cz
//
// This program is free software: you can redistribute it and/or modify
// it under the terms of the GNU General Public License as published by
// the Free Software Foundation, either version 3 of the License, or
// (at your option) any later version.
//
// This program is distributed in the hope that it will be useful,
// but WITHOUT ANY WARRANTY; without even the implied warranty of
// MERCHANTABILITY or FITNESS FOR A PARTICULAR PURPOSE.  See the
// GNU General Public License for more details.
//
// You should have received a copy of the GNU General Public License
// along with this program.  If not, see <http://www.gnu.org/licenses/>.
//
//////////////////////////////////////////////////////////////////////////

#if !defined(AFX_RESIDUE_H__2636A837_5ABA_4E5A_8AD1_0DEB0D1C3C78__INCLUDED_)
#define AFX_RESIDUE_H__2636A837_5ABA_4E5A_8AD1_0DEB0D1C3C78__INCLUDED_

#if _MSC_VER > 1000
#pragma once
#endif // _MSC_VER > 1000

#include <cstring>

class molecule;
class forcefield;

class residue  
{
friend class forcefield;
friend class molecule;
	
public:
	residue();
	virtual ~residue();
	char* GetName() {return m_name;};
	int   GetResNumber() {return m_res_number;};
	int   GetFirst() {return m_first_atom;};
	int   GetLast()  {return m_last_atom;};

private:
	int  m_last_atom;
	int  m_first_atom;
	char m_name[5];
	int  m_res_number;
};

#endif // !defined(AFX_RESIDUE_H__2636A837_5ABA_4E5A_8AD1_0DEB0D1C3C78__INCLUDED_)
