# Supplementary material for: Sensitivity of the RNA Structure to Ion Conditions as Probed by Molecular Dynamics Simulations of Common Canonical RNA Duplexes
Source: J Chem Inf Model. 2023 Mar 29;63(7):2133–46. doi: 10.1021/acs.jcim.2c01438 (PMC10091408; doi:10.1021/acs.jcim.2c01438)
Supplement: Supplementary file 2 — ci2c01438_si_002.zip [file ci2c01438_si_002.zip]

Archive with 60 entries (56 files):
- BPandStacks_SI/
- BPandStacks_SI/pairing/
- BPandStacks_SI/pairing/Bond.cpp
- BPandStacks_SI/pairing/Makefile_pairing
- BPandStacks_SI/pairing/PairType.cpp
- BPandStacks_SI/pairing/BaseType.cpp
- BPandStacks_SI/pairing/Base.cpp
- BPandStacks_SI/pairing/PairType.hpp
- BPandStacks_SI/pairing/Base.hpp
- BPandStacks_SI/pairing/Bond.hpp
- BPandStacks_SI/pairing/BaseType.hpp
- BPandStacks_SI/pairing/pairing.a
- BPandStacks_SI/.DS_Store
- BPandStacks_SI/AuxFunctions.hpp
- BPandStacks_SI/Makefile
- BPandStacks_SI/base-pairs-h.txt
- BPandStacks_SI/theochem/
- BPandStacks_SI/theochem/suite.cpp
- BPandStacks_SI/theochem/mask.h
- BPandStacks_SI/theochem/suite.h
- BPandStacks_SI/theochem/mask.cpp
- BPandStacks_SI/theochem/molecule.cpp
- BPandStacks_SI/theochem/atom.cpp
- BPandStacks_SI/theochem/quaternion.h
- BPandStacks_SI/theochem/molecule.h
- BPandStacks_SI/theochem/RNA_structure.cpp
- BPandStacks_SI/theochem/base.cpp
- BPandStacks_SI/theochem/residue.cpp
- BPandStacks_SI/theochem/Makefile_theochem
- BPandStacks_SI/theochem/RNA_structure.h
- BPandStacks_SI/theochem/atom.h
- BPandStacks_SI/theochem/residue.h
- BPandStacks_SI/theochem/quaternion.cpp
- BPandStacks_SI/theochem/base.h
- BPandStacks_SI/theochem/suite.h.gch
- BPandStacks_SI/theochem/quaternion.h.gch
- BPandStacks_SI/theochem/base.h.gch
- BPandStacks_SI/theochem/RNA_structure.h.gch
- BPandStacks_SI/theochem/mask.h.gch
- BPandStacks_SI/theochem/atom.h.gch
- BPandStacks_SI/theochem/residue.h.gch
- BPandStacks_SI/theochem/molecule.h.gch
- BPandStacks_SI/theochem/theochem.a
- BPandStacks_SI/geometry/
- BPandStacks_SI/geometry/Makefile_geometry
- BPandStacks_SI/geometry/.DS_Store
- BPandStacks_SI/geometry/Plane.hpp
- BPandStacks_SI/geometry/AuxGeometryFunctions.hpp
- BPandStacks_SI/geometry/Vector.hpp
- BPandStacks_SI/geometry/Point.hpp
- BPandStacks_SI/geometry/Polygon.hpp
- BPandStacks_SI/geometry/Vector.cpp
- BPandStacks_SI/geometry/Point.cpp
- BPandStacks_SI/geometry/Polygon.cpp
- BPandStacks_SI/geometry/Plane.cpp
- BPandStacks_SI/geometry/AuxGeometryFunctions.cpp
- BPandStacks_SI/geometry/geometry.a
- BPandStacks_SI/AuxFunctions.cpp
- BPandStacks_SI/main.cpp
- BPandStacks_SI/readme
