# Supplementary material for: Sensitivity of the RNA Structure to Ion Conditions as Probed by Molecular Dynamics Simulations of Common Canonical RNA Duplexes
Source: J Chem Inf Model. 2023 Mar 29;63(7):2133–46. doi: 10.1021/acs.jcim.2c01438 (PMC10091408; doi:10.1021/acs.jcim.2c01438)
Supplement: Supplementary file 2 — ci2c01438_si_002.zip [file ci2c01438_si_002.zip › BPandStacks_SI/pairing/Bond.cpp]

//  Bond.cpp
//  StackingPairing
//
//  Created by Tomáš Kühr on 20/08/2019.

#include <cstdio>
#include <cstring>

#include "Bond.hpp"

Bond::Bond(){
    firstAtom[0] = '\0';
    secondAtom[0] = '\0';
}

Bond::Bond(const char *f, const char *s){
    strncpy(firstAtom, f, 9);
    firstAtom[9] = '\0';
    strncpy(secondAtom, s, 9);
    secondAtom[9] = '\0';
}

char *Bond::ToString(){
    int length;
    char *output;
    
    length = snprintf(NULL, 0, "%s\t%s", firstAtom, secondAtom);
    
    output = new char[length + 1];
    
    sprintf(output, "%s\t%s", firstAtom, secondAtom);
    
    return output;
}
