# Supplementary material for: Sensitivity of the RNA Structure to Ion Conditions as Probed by Molecular Dynamics Simulations of Common Canonical RNA Duplexes
Source: J Chem Inf Model. 2023 Mar 29;63(7):2133–46. doi: 10.1021/acs.jcim.2c01438 (PMC10091408; doi:10.1021/acs.jcim.2c01438)
Supplement: Supplementary file 2 — ci2c01438_si_002.zip [file ci2c01438_si_002.zip › BPandStacks_SI/pairing/Makefile_pairing]

all: clean BaseType.o Bond.o PairType.o Base.o 
	ar rv pairing.a Base.o BaseType.o Bond.o PairType.o
	ranlib pairing.a
	rm -f Base.o BaseType.o Bond.o PairType.o

clean:
	rm -f *.gch *.o pairing.a

Base.o: Base.cpp Base.hpp  PairType.hpp ../AuxFunctions.hpp ../geometry/AuxGeometryFunctions.hpp ../geometry/Plane.hpp ../geometry/Polygon.hpp ../geometry/Vector.hpp ../geometry/Point.hpp ../theochem/atom.h ../theochem/residue.h ../theochem/molecule.h
	c++ -g -c -std=c++11 Base.cpp

PairType.o: PairType.cpp PairType.hpp Base.hpp Bond.hpp ../geometry/AuxGeometryFunctions.hpp ../geometry/Plane.hpp ../geometry/Polygon.hpp ../geometry/Vector.hpp ../geometry/Point.hpp
	c++ -g -c -std=c++11 PairType.cpp

Bond.o: Bond.cpp Bond.hpp 
	c++ -g -c -std=c++11 Bond.cpp

BaseType.o: BaseType.cpp BaseType.hpp
	c++ -g -c -std=c++11 BaseType.cpp
