# Supplementary material for: Sensitivity of the RNA Structure to Ion Conditions as Probed by Molecular Dynamics Simulations of Common Canonical RNA Duplexes
Source: J Chem Inf Model. 2023 Mar 29;63(7):2133–46. doi: 10.1021/acs.jcim.2c01438 (PMC10091408; doi:10.1021/acs.jcim.2c01438)
Supplement: Supplementary file 2 — ci2c01438_si_002.zip [file ci2c01438_si_002.zip › BPandStacks_SI/pairing/PairType.cpp]

//  PairType.cpp
//  StackingPairing
//
//  Created by Tomáš Kühr on 20/08/2019.

#include <cstring>

#include "../geometry/AuxGeometryFunctions.hpp"
#include "../geometry/Point.hpp"
#include "../geometry/Vector.hpp"

#include "PairType.hpp"

PairType::PairType(char *l, BaseType f, BaseType s, Bond *c, int count){
    strncpy(label, l, 19);
    label[19] = '\0';
    first = f;
    second = s;
    criterions = c;
    criterionsCount = count;
}

PairType::~PairType(){
    delete[] criterions;
}

bool PairType::IsSatisfied(Base *f, Base *s){
    const double hbondMin = 1.5;
    const double hbondMax = 2.5;
    
    
    if (f->GetType() != first) return false;
    if (s->GetType() != second) return false;
    
    for (int i = 0; i < criterionsCount; i++){
        Point fi, si, afi, asi;
        int foundFi, foundSi;
        double length;
        
        foundFi = f->GetHydrogen(criterions[i].firstAtom, &fi, &afi);
        foundSi = s->GetHydrogen(criterions[i].secondAtom, &si, &asi);
        if ((foundFi == 0 && foundSi == 0) || (foundFi > 0 && foundSi > 0)) return false;
        
        if (foundFi==0){
            foundFi = f->GetAtom(criterions[i].firstAtom, &fi);
        }
        if (foundSi==0){
            foundSi = s->GetAtom(criterions[i].secondAtom, &si);
        }
        if (foundFi == 0 || foundSi == 0) return false;
        
        length = (fi - si).Length();
        if (hbondMin <= length && length <= hbondMax) continue;
        if (foundFi == 2){
            length = (afi - si).Length();
            if (hbondMin <= length && length <= hbondMax) continue;
        }
        if (foundSi == 2){
            length = (fi - asi).Length();
            if (hbondMin <= length && length <= hbondMax) continue;
        }
        return false;
    }
    
    return true;
}

/*
char *PairType::ToString(){
    char *output;
    int length;
    
    length = (int)strlen(label);
    output = new char[length+5];
    
    strcpy(output, label);
    output[length+1] = ToChar(first);
    output[length+3] = ToChar(second);
    output[length] = output[length+2] = ' ';
    output[length+4] = '\0';
    
    return output;
}
*/

char *PairType::ToString(){
    return label;
}

char *PairType::ToStringVerbose(){
    char test[300];
    char *output;
    int length;
    
    length = (int)strlen(label);
    strcpy(test, label);
    test[length+1] = ToChar(first);
    test[length+3] = ToChar(second);
    test[length] = test[length+2] = '\t';
    test[length+4] = '\0';
    
    for (int i = 0; i < criterionsCount; i++){
        char *temp = criterions[i].ToString();
        
        strcat(test, "\t");
        strcat(test, temp);
        
        delete[] temp;
    }
    
    length = (int)strlen(test);
    output = new char[length+1];
    strcpy(output, test);
    
    return output;
}
