# Supplementary material for: Sensitivity of the RNA Structure to Ion Conditions as Probed by Molecular Dynamics Simulations of Common Canonical RNA Duplexes
Source: J Chem Inf Model. 2023 Mar 29;63(7):2133–46. doi: 10.1021/acs.jcim.2c01438 (PMC10091408; doi:10.1021/acs.jcim.2c01438)
Supplement: Supplementary file 2 — ci2c01438_si_002.zip [file ci2c01438_si_002.zip › BPandStacks_SI/pairing/BaseType.cpp]

//  BaseType.cpp
//  StackingPairing
//
//  Created by Tomáš Kühr on 20/08/2019.

#include "BaseType.hpp"

const char ToChar(BaseType bt){
    switch (bt) {
        case A: return 'A';
        case C: return 'C';
        case G: return 'G';
        case T: return 'T';
        case U: return 'U';
	default: return '-';
    }
}
