# Supplementary material for: Sensitivity of the RNA Structure to Ion Conditions as Probed by Molecular Dynamics Simulations of Common Canonical RNA Duplexes
Source: J Chem Inf Model. 2023 Mar 29;63(7):2133–46. doi: 10.1021/acs.jcim.2c01438 (PMC10091408; doi:10.1021/acs.jcim.2c01438)
Supplement: Supplementary file 2 — ci2c01438_si_002.zip [file ci2c01438_si_002.zip › BPandStacks_SI/pairing/Base.cpp]

//  Base.cpp
//  StackingPairing
//
//  Created by Tomáš Kühr on 26/07/2019.

#include <cstring>
#include <iostream>

#include "Base.hpp"

#include "../AuxFunctions.hpp"

#include "../geometry/AuxGeometryFunctions.hpp"

#include "../theochem/atom.h"
#include "../theochem/residue.h"

Base::Base(molecule *mol, int resNum, Point *atoms, int count) : base(){
    myMolecule = mol;
    Set(mol, resNum);
    
    //residueNumber = resNum;

    char *name = mol->GetResidue(resNum).GetName();

    myPlane = Plane(atoms, count);
    delete atoms;
    
    // if residue is a base, this should be sufficient
    if (strstr(name, "A")) type = A;
    if (strstr(name, "C")) type = C;
    if (strstr(name, "G")) type = G;
    if (strstr(name, "T")) type = T;
    if (strstr(name, "U")) type = U;
    
    FindHydrogens();
}

int Base::GetHydrogen(const char *label, Point *hydrogen, Point *altHydrogen){
    int found = 0;
    for (int i = 0; i < hydrogensCount; i++){
        if (strcmp(hydrogenLabels[i], label) == 0){
            found++;
            if (found == 2) { *altHydrogen = hydrogens[i]; break; }
            else { *hydrogen = hydrogens[i]; }
        }
    }
    return found;
}

bool Base::GetAtom(const char *label, Point *outputAtom){
    int first, last;
    
    first = myMolecule->GetResidue(GetResID()).GetFirst();
    last = myMolecule->GetResidue(GetResID()).GetLast();
    for (int i = first; i<= last; i++){
        atom a = myMolecule->GetAtom(i+1); // number vs. index
        const char *name = a.GetName();
        char n[25];
        strcpy(n, name);
        int j = 0;
        while (n[j] > ' ') j++;
        n[j] = '\0';
        if (strcmp(n, label) == 0){
            outputAtom->x = a.X();
            outputAtom->y = a.Y();
            outputAtom->z = a.Z();
            return true;
        }
    }
    return false;
}

BaseType Base::GetType(){
    return type;
}

Plane Base::GetPlane(){
    return myPlane;
}

Base::~Base(){
    delete[] hydrogens;
}

void Base::FindHydrogens(){
    if (type == A) FindHyrogensA();
    if (type == C) FindHyrogensC();
    if (type == G) FindHyrogensG();
    if (type == T) FindHyrogensT();
    if (type == U) FindHyrogensU();
}

void Base::FindHyrogensA(){
    static const char *labels[] = {"C2", "H6W", "H6H", "C8"};
    Point n1, c2, n3, c5, c6, n6, n7, c8, n9;
    Point h2, h61, h62, h8;
    Point h6w, h6h;
    int first, last;
    
    hydrogenLabels = labels;
    first = myMolecule->GetResidue(GetResID()).GetFirst();
    last = myMolecule->GetResidue(GetResID()).GetLast();
    for (int i = first; i<= last; i++){
        atom a = myMolecule->GetAtom(i+1); // number vs. index
        const char *name = a.GetName();
        if (strcmp(name, "N1  ") == 0) n1 = Point(a.X(), a.Y(), a.Z());
        if (strcmp(name, "C2  ") == 0) c2 = Point(a.X(), a.Y(), a.Z());
        if (strcmp(name, "N3  ") == 0) n3 = Point(a.X(), a.Y(), a.Z());
        if (strcmp(name, "C5  ") == 0) c5 = Point(a.X(), a.Y(), a.Z());
        if (strcmp(name, "C6  ") == 0) c6 = Point(a.X(), a.Y(), a.Z());
        if (strcmp(name, "N6  ") == 0) n6 = Point(a.X(), a.Y(), a.Z());
        if (strcmp(name, "N7  ") == 0) n7 = Point(a.X(), a.Y(), a.Z());
        if (strcmp(name, "C8  ") == 0) c8 = Point(a.X(), a.Y(), a.Z());
        if (strcmp(name, "N9  ") == 0) n9 = Point(a.X(), a.Y(), a.Z());
    }
    
    h2 = ComputeHydrogen(c2, n1, n3, bondLengthCH);
    ComputeHydrogens(n6, c6, 60, bondLengthNH, &h61, &h62);
    h8 = ComputeHydrogen(c8, n7, n9, bondLengthCH);
    
    if ((h61-c5).Length()>(h61-n1).Length()) { h6w = h61; h6h = h62; }
    else { h6w = h62; h6h = h61; }
    
    hydrogens = new Point[4];
    hydrogens[0] = h2; hydrogens[1] = h6w; hydrogens[2] = h6h; hydrogens[3] = h8;
    hydrogensCount = 4;
}

void Base::FindHyrogensC(){
    static const char *labels[] = {"H4W", "H4H", "C5", "C6"};
    Point n1, n3, n4, c4, c5, c6;
    Point h41, h42, h5, h6;
    Point h4w, h4h;
    int first, last;
    
    hydrogenLabels = labels;
    first = myMolecule->GetResidue(GetResID()).GetFirst();
    last = myMolecule->GetResidue(GetResID()).GetLast();
    for (int i = first; i<= last; i++){
        atom a = myMolecule->GetAtom(i+1); // number vs. index
        const char *name = a.GetName();
        if (strcmp(name, "N1  ") == 0) n1 = Point(a.X(), a.Y(), a.Z());
        if (strcmp(name, "N3  ") == 0) n3 = Point(a.X(), a.Y(), a.Z());
        if (strcmp(name, "N4  ") == 0) n4 = Point(a.X(), a.Y(), a.Z());
        if (strcmp(name, "C4  ") == 0) c4 = Point(a.X(), a.Y(), a.Z());
        if (strcmp(name, "C5  ") == 0) c5 = Point(a.X(), a.Y(), a.Z());
        if (strcmp(name, "C6  ") == 0) c6 = Point(a.X(), a.Y(), a.Z());
    }
    
    ComputeHydrogens(n4, c4, 60, bondLengthNH, &h41, &h42);
    h5 = ComputeHydrogen(c5, c4, c6, bondLengthCH);
    h6 = ComputeHydrogen(c6, c5, n1, bondLengthCH);
    
    if ((h41-c5).Length()>(h41-n3).Length()) { h4w = h41; h4h = h42; }
    else { h4w = h42; h4h = h41; }
    
    hydrogens = new Point[4];
    hydrogens[0] = h4w; hydrogens[1] = h4h; hydrogens[2] = h5; hydrogens[3] = h6;
    hydrogensCount = 4;
}

void Base::FindHyrogensG(){
    static const char *labels[] = {"N1", "H2W", "H2S", "C8"};
    Point n1, c2, n3, c6, n2, n7, c8, n9;
    Point h1, h21, h22, h8;
    Point h2w, h2s;
    int first, last;
    
    hydrogenLabels = labels;
    first = myMolecule->GetResidue(GetResID()).GetFirst();
    last = myMolecule->GetResidue(GetResID()).GetLast();
    for (int i = first; i<= last; i++){
        atom a = myMolecule->GetAtom(i+1); // number vs. index
        const char *name = a.GetName();
        if (strcmp(name, "N1  ") == 0) n1 = Point(a.X(), a.Y(), a.Z());
        if (strcmp(name, "C2  ") == 0) c2 = Point(a.X(), a.Y(), a.Z());
        if (strcmp(name, "N3  ") == 0) n3 = Point(a.X(), a.Y(), a.Z());
        if (strcmp(name, "C6  ") == 0) c6 = Point(a.X(), a.Y(), a.Z());
        if (strcmp(name, "N2  ") == 0) n2 = Point(a.X(), a.Y(), a.Z());
        if (strcmp(name, "N7  ") == 0) n7 = Point(a.X(), a.Y(), a.Z());
        if (strcmp(name, "C8  ") == 0) c8 = Point(a.X(), a.Y(), a.Z());
        if (strcmp(name, "N9  ") == 0) n9 = Point(a.X(), a.Y(), a.Z());
    }
    
    h1 = ComputeHydrogen(n1, c2, c6, bondLengthNH);
    ComputeHydrogens(n2, c2, 60, bondLengthNH, &h21, &h22);
    h8 = ComputeHydrogen(c8, n7, n9, bondLengthCH);
    
    if ((h21-n1).Length()<(h21-n3).Length()) { h2w = h21; h2s = h22; }
    else { h2w = h22; h2s = h21; }
    
    hydrogens = new Point[4];
    hydrogens[0] = h1; hydrogens[1] = h2w; hydrogens[2] = h2s; hydrogens[3] = h8;
    hydrogensCount = 4;
}

void Base::FindHyrogensT(){
    static const char *labels[] = {"N3", "C6"};
    Point c2, n3, c4, c5, c6, n1;
    Point h3, h6;
    int first, last;
    
    hydrogenLabels = labels;
    first = myMolecule->GetResidue(GetResID()).GetFirst();
    last = myMolecule->GetResidue(GetResID()).GetLast();
    for (int i = first; i<= last; i++){
        atom a = myMolecule->GetAtom(i+1); // number vs. index
        const char *name = a.GetName();
        if (strcmp(name, "C2  ") == 0) c2 = Point(a.X(), a.Y(), a.Z());
        if (strcmp(name, "N3  ") == 0) n3 = Point(a.X(), a.Y(), a.Z());
        if (strcmp(name, "C4  ") == 0) c4 = Point(a.X(), a.Y(), a.Z());
        if (strcmp(name, "C5  ") == 0) c5 = Point(a.X(), a.Y(), a.Z());
        if (strcmp(name, "C6  ") == 0) c6 = Point(a.X(), a.Y(), a.Z());
        if (strcmp(name, "N1  ") == 0) n1 = Point(a.X(), a.Y(), a.Z());
    }
    
    h3 = ComputeHydrogen(n3, c2, c4, bondLengthNH);
    h6 = ComputeHydrogen(c6, c5, n1, bondLengthCH);
    hydrogens = new Point[2];
    hydrogens[0] = h3; hydrogens[1] = h6;
    hydrogensCount = 2;
}

void Base::FindHyrogensU(){
    static const char *labels[] = {"N3", "C5", "C6"};
    Point c2, n3, c4, c5, c6, n1;
    Point h3, h5, h6;
    int first, last;
    
    hydrogenLabels = labels;
    first = myMolecule->GetResidue(GetResID()).GetFirst();
    last = myMolecule->GetResidue(GetResID()).GetLast();
    for (int i = first; i<= last; i++){
        atom a = myMolecule->GetAtom(i+1); // number vs. index
        const char *name = a.GetName();
        if (strcmp(name, "C2  ") == 0) c2 = Point(a.X(), a.Y(), a.Z());
        if (strcmp(name, "N3  ") == 0) n3 = Point(a.X(), a.Y(), a.Z());
        if (strcmp(name, "C4  ") == 0) c4 = Point(a.X(), a.Y(), a.Z());
        if (strcmp(name, "C5  ") == 0) c5 = Point(a.X(), a.Y(), a.Z());
        if (strcmp(name, "C6  ") == 0) c6 = Point(a.X(), a.Y(), a.Z());
        if (strcmp(name, "N1  ") == 0) n1 = Point(a.X(), a.Y(), a.Z());
    }
    
    h3 = ComputeHydrogen(n3, c2, c4, bondLengthNH);
    h5 = ComputeHydrogen(c5, c4, c6, bondLengthCH);
    h6 = ComputeHydrogen(c6, c5, n1, bondLengthCH);
    hydrogens = new Point[3];
    hydrogens[0] = h3; hydrogens[1] = h5; hydrogens[2] = h6;
    hydrogensCount = 3;
}

Point Base::ComputeHydrogen(Point o, Point x, Point y, double bondLength){
    Vector u, v, dir;
    Point po = Projection(myPlane, o);
    u = Projection(myPlane, x) - po;
    v = Projection(myPlane, y) - po;
    dir = u + v;
    dir.Resize(bondLength);
    dir.Reverse();
    return po + dir;
}

void Base::ComputeHydrogens(Point o, Point base, double angleDeg, double bondLength, Point *first, Point *second){
    Vector u, v;
    Point po = Projection(myPlane, o);
    Vector baseDir = po - Projection(myPlane, base);
    GetDirectionInPlane(myPlane, 60, baseDir, &u, &v);
    u.Resize(bondLength);
    v.Resize(bondLength);
    
    *first = po + u;
    *second = po + v;
}

char *Base::ToString(){
    char test[300];
    char *output; // num type hydrogens (label coordinates)*
    int length;
    
    sprintf(test, "%i\t%c\n", GetResID(), ToChar(this->type));
    
    for (int i = 0; i < hydrogensCount; i++){
        strcat(test, hydrogenLabels[i]);
        strcat(test, "\t");
        strcat(test, hydrogens[i].ToString());
    }
    strcat(test, "\n");
    
    length = (int)strlen(test);
    output = new char[length+1];
    strcpy(output, test);
    
    return output;
}

char *Base::GetOriginalName(){
    return myMolecule->GetResidue(GetResID()).GetName();
}

bool Base::IsRNA(molecule* mol, int resid){ // overrides
    // already tested
    //if (IsBase(mol->GetResidue(resid).GetName())) return true;
    return true;
}
