# Supplementary material for: Sensitivity of the RNA Structure to Ion Conditions as Probed by Molecular Dynamics Simulations of Common Canonical RNA Duplexes
Source: J Chem Inf Model. 2023 Mar 29;63(7):2133–46. doi: 10.1021/acs.jcim.2c01438 (PMC10091408; doi:10.1021/acs.jcim.2c01438)
Supplement: Supplementary file 2 — ci2c01438_si_002.zip [file ci2c01438_si_002.zip › BPandStacks_SI/pairing/PairType.hpp]

//  PairType.hpp
//  StackingPairing
//
//  Created by Tomáš Kühr on 20/08/2019.

#ifndef PairType_hpp
#define PairType_hpp

#include "BaseType.hpp"
#include "Base.hpp"
#include "Bond.hpp"

class PairType{
private:
    char label[20];
    int criterionsCount;
    BaseType first, second;
    Bond *criterions;
    
public:
    PairType(char *l, BaseType f, BaseType s, Bond *c, int count);
    ~PairType();
    bool IsSatisfied(Base *f, Base *s);
    char *ToString();
    char *ToStringVerbose();
};

#endif /* PairType_hpp */
