# Supplementary material for: Sensitivity of the RNA Structure to Ion Conditions as Probed by Molecular Dynamics Simulations of Common Canonical RNA Duplexes
Source: J Chem Inf Model. 2023 Mar 29;63(7):2133–46. doi: 10.1021/acs.jcim.2c01438 (PMC10091408; doi:10.1021/acs.jcim.2c01438)
Supplement: Supplementary file 2 — ci2c01438_si_002.zip [file ci2c01438_si_002.zip › BPandStacks_SI/pairing/Base.hpp]

//  Base.hpp
//  StackingPairing
//
//  Created by Tomáš Kühr on 26/07/2019.


#ifndef Base_hpp
#define Base_hpp

#include "../theochem/molecule.h"
#include "../theochem/base.h"

#include "../geometry/Point.hpp"
#include "../geometry/Plane.hpp"
#include "../geometry/Polygon.hpp"

#include "BaseType.hpp"

class Base : public base{
    molecule *myMolecule;
    //int residueNumber;
    BaseType type;
    Plane myPlane;
    Point *hydrogens;
    const char **hydrogenLabels;
    int hydrogensCount;
    const double bondLengthCH = 1.09;
    const double bondLengthNH = 1.01;
    
public:
    Base(molecule *mol, int resNum, Point *atoms, int count);
    int GetHydrogen(const char *label, Point *hydrogen, Point *altHydrogen);
    bool GetAtom(const char *label, Point *outputAtom);
    BaseType GetType();
    Plane GetPlane();
    ~Base();
    char *ToString();
    char *GetOriginalName();
    
private:
    Point ComputeHydrogen(Point o, Point x, Point y, double bondLength);
    void ComputeHydrogens(Point o, Point base, double angleDeg, double bondLength, Point *first, Point *second);
    void FindHydrogens();
    void FindHyrogensA();
    void FindHyrogensC();
    void FindHyrogensG();
    void FindHyrogensT();
    void FindHyrogensU();
    bool IsRNA(molecule* mol, int resid);
};

#endif /* Base_hpp */
