# Supplementary material for: Sensitivity of the RNA Structure to Ion Conditions as Probed by Molecular Dynamics Simulations of Common Canonical RNA Duplexes
Source: J Chem Inf Model. 2023 Mar 29;63(7):2133–46. doi: 10.1021/acs.jcim.2c01438 (PMC10091408; doi:10.1021/acs.jcim.2c01438)
Supplement: Supplementary file 2 — ci2c01438_si_002.zip [file ci2c01438_si_002.zip › BPandStacks_SI/pairing/Bond.hpp]

//  Bond.hpp
//  StackingPairing
//
//  Created by Tomáš Kühr on 20/08/2019.

#ifndef Bond_hpp
#define Bond_hpp

class Bond{
public:
    char firstAtom[10];
    char secondAtom[10];
    Bond();
    Bond(const char *f, const char *s);
    char *ToString();
};

#endif /* Bond_hpp */
