# Supplementary material for: Sensitivity of the RNA Structure to Ion Conditions as Probed by Molecular Dynamics Simulations of Common Canonical RNA Duplexes
Source: J Chem Inf Model. 2023 Mar 29;63(7):2133–46. doi: 10.1021/acs.jcim.2c01438 (PMC10091408; doi:10.1021/acs.jcim.2c01438)
Supplement: Supplementary file 2 — ci2c01438_si_002.zip [file ci2c01438_si_002.zip › BPandStacks_SI/pairing/BaseType.hpp]

//  BaseType.hpp
//  StackingPairing
//
//  Created by Tomáš Kühr on 20/08/2019.

#ifndef BaseType_hpp
#define BaseType_hpp

typedef enum{
    UNK, A, C, G, T, U
} BaseType;

const char ToChar(BaseType bt);

#endif /* BaseType_hpp */
