# Supplementary material for: Sensitivity of the RNA Structure to Ion Conditions as Probed by Molecular Dynamics Simulations of Common Canonical RNA Duplexes
Source: J Chem Inf Model. 2023 Mar 29;63(7):2133–46. doi: 10.1021/acs.jcim.2c01438 (PMC10091408; doi:10.1021/acs.jcim.2c01438)
Supplement: Supplementary file 2 — ci2c01438_si_002.zip [file ci2c01438_si_002.zip › BPandStacks_SI/AuxFunctions.hpp]

//  AuxFunctions.hpp
//  StackingPairing
//
//  Created by Tomáš Kühr on 07/02/2019.

#ifndef AuxFunctions_hpp
#define AuxFunctions_hpp

#include "geometry/Plane.hpp"
#include "geometry/Polygon.hpp"

#include "pairing/Base.hpp"
#include "pairing/PairType.hpp"

#include "theochem/molecule.h"

#include "theochem/RNA_structure.h"
#include "theochem/base.h"
#include "theochem/quaternion.h"

bool IsBase(const char *resName);
bool IsBaseAtom(const char *atomName);
residue *FindBases(molecule *m, int *baseCount); // returning array of bases and their count
Point *BaseToPoints(molecule *m, residue r, int *count);
Polygon *BaseToPolygon(molecule *m, residue r);
Polygon **BasesToPolygons(molecule *m, Base **s, int count);

double CutProjectIntersectMeasure(Polygon *in, Plane min, Plane max, Polygon *second, Plane alpha); // min and max planes should be oriented inside
double StackMeasure(Polygon *p, Polygon *q, double maxCut, double minCut);
void StackMeasureAll(Polygon **data, Base **bases, int count, double maxCut, double minCut, double preliminaryCut);

Base **InitializeBasesSupplements(molecule *m, residue bases[], int *count);
BaseType CharToBaseType(char c);
PairType **LoadCriterions(const char *name, int *count);

#endif /* AuxFunctions_hpp */
