# Supplementary material for: Sensitivity of the RNA Structure to Ion Conditions as Probed by Molecular Dynamics Simulations of Common Canonical RNA Duplexes
Source: J Chem Inf Model. 2023 Mar 29;63(7):2133–46. doi: 10.1021/acs.jcim.2c01438 (PMC10091408; doi:10.1021/acs.jcim.2c01438)
Supplement: Supplementary file 2 — ci2c01438_si_002.zip [file ci2c01438_si_002.zip › BPandStacks_SI/Makefile]

all: clean theochem.a geometry.a pairing.a BPandStacks
	rm -f *.o

clean:
	rm -f *.gch *.o BPandStacks
	rm -f geometry/geometry.a theochem/theochem.a pairing/pairing.a
	rm -f geometry/*.gch geometry/*.o
	rm -f theochem/*.gch theochem/*.o
	rm -f pairing/*.gch pairing/*.o

theochem.a:
	(cd theochem; make -f Makefile_theochem)

geometry.a:
	(cd geometry; make -f Makefile_geometry)

pairing.a:
	(cd pairing; make -f Makefile_pairing)

BPandStacks: main.o AuxFunctions.o geometry/geometry.a theochem/theochem.a pairing/pairing.a
	c++ -std=c++11 -g -o BPandStacks main.o AuxFunctions.o geometry/geometry.a theochem/theochem.a pairing/pairing.a

main.o: main.cpp AuxFunctions.hpp theochem/molecule.h theochem/residue.h 
	c++ -std=c++11 -c -g main.cpp

AuxFunctions.o: AuxFunctions.cpp AuxFunctions.hpp geometry/AuxGeometryFunctions.hpp theochem/residue.h theochem/atom.h geometry/Plane.hpp geometry/Polygon.hpp theochem/molecule.h pairing/Base.hpp pairing/PairType.hpp theochem/molecule.h
	c++ -std=c++11 -c -g AuxFunctions.cpp
