# Supplementary material for: Sensitivity of the RNA Structure to Ion Conditions as Probed by Molecular Dynamics Simulations of Common Canonical RNA Duplexes
Source: J Chem Inf Model. 2023 Mar 29;63(7):2133–46. doi: 10.1021/acs.jcim.2c01438 (PMC10091408; doi:10.1021/acs.jcim.2c01438)
Supplement: Supplementary file 2 — ci2c01438_si_002.zip [file ci2c01438_si_002.zip › BPandStacks_SI/base-pairs-h.txt]

cSS	4	A	G	O2'	O2'	N3	O2'	C2	N3	N1	H2S
cSS	4	G	A	O2'	O2'	O2'	N3	N3	C2	H2S	N1
tSS	4	G	G	O2'	H2S	N3	H2S	H2S	N3	H2S	O2'
tHH	3	A	A	H6H	N7	H6H	O1P	N7	H6H
tHH	3	A	A	H6H	N7	H6H	O2P	N7	H6H
tSH	3	A	A	C2	N7	N3	H6H	O2'	H6H
tHS	3	A	A	N7	C2	H6H	N3	H6H	O2'
cSS	3	A	A	O2'	O2'	N3	O2'	C2	N3
tSS	3	A	A	N1	O2'	C2	N3	N3	C2
cSW	3	A	G	C2	O6	N3	N1	O2'	H2W
tWS	3	A	G	H6W	O2'	H6W	N3	N1	H2S
tHS	3	A	G	N7	H2S	H6H	N3	H6H	O2'
cSS	3	A	G	O2'	O2'	O2'	N3	N3	H2S
tSS	3	A	G	N3	H2S	C2	N3	N1	O2'
tWW	3	A	U	H6W	O2	N1	N3	C2	O4
cHW	3	A	U	H6H	O4	N7	N3	C8	O2
cSW	3	A	U	C2	O4	N3	N3	O2'	O2
cSS	3	A	U	O2'	O2'	N3	O2'	C2	O2
tWW	3	C	C	H4W	O2	N3	N3	O2	H4W
cWW	3	C	G	H4W	O6	N3	N1	O2	H2W
tWS	3	C	G	H4W	O2'	H4W	N3	N3	H2S
cSS	3	C	G	O2'	O2'	O2'	N3	O2	H2S
cWS	3	G	A	O6	C2	N1	N3	H2W	O2'
tSW	3	G	A	O2'	H6W	N3	H6W	H2S	N1
tSH	3	G	A	H2S	N7	N3	H6H	O2'	H6H
cSS	3	G	A	O2'	O2'	N3	O2'	H2S	N3
tSS	3	G	A	N3	C2	H2S	N3	H2S	O2'
cWW	3	G	C	O6	H4W	N1	N3	H2W	O2
tSW	3	G	C	O2'	H4W	N3	H4W	H2S	N3
cSS	3	G	C	O2'	O2'	N3	O2'	H2S	O2
cSS	3	G	G	O2'	O2'	O2'	N3	N3	H2S
cSS	3	G	U	O2'	O2'	N3	O2'	H2S	O2
tWW	3	U	A	O4	C2	N3	N1	O2	H6W
cWH	3	U	A	O4	H6H	N3	N7	O2	C8
cWS	3	U	A	O4	C2	N3	N3	O2	O2'
cSS	3	U	A	O2'	O2'	O2'	N3	O2	C2
cSS	3	U	G	O2'	O2'	O2'	N3	O2	H2S
tHW	2	A	A	N7	H6W	H6W	N1
cWW	2	A	A	H6W	N1	N1	C2
tWW	2	A	A	H6W	N1	N1	H6W
tWH	2	A	A	H6W	N7	N1	H6H
cWS	2	A	A	H6W	N3	N1	O2'
tWS	2	A	A	H6W	N3	N1	C2
tHW	2	A	U	N7	N3	H6H	O2
cWW	2	A	C	H6W	N3	N1	O2
tWW	2	A	C	H6W	N3	N1	H4W
cWS	2	A	C	H6W	O2	N1	O2'
tWS	2	A	C	H6W	O2'	H6W	O2
tHS	2	A	C	H6H	O2	H6H	O2'
cSS	2	A	C	O2'	O2'	O2	O2'
tSS	2	A	C	N1	O2'	C2	O2
cWW	2	A	G	H6W	O6	N1	N1
cHW	2	A	G	H6H	O6	N7	N1
cWH	2	A	G	H6W	O6	N1	N7
tWH	2	A	G	H6W	N7	N1	O6
cSW	2	G	A	N3	H6W	O2'	N1
cWS	2	A	G	H6W	N3	N1	O2'
cWW	2	A	U	H6W	O4	N1	N3
cWH	2	A	U	H6W	O4	N1	C5
cWS	2	A	U	H6W	O2	N1	O2'
tWS	2	A	U	H6W	O2'	H6W	O2
tHS	2	A	U	H6H	O2	H6H	O2'
cSS	2	A	U	O2'	O2'	O2'	O2
tSS	2	A	U	N1	O2'	C2	O2
cWW	2	C	A	N3	H6W	O2	N1
tWW	2	C	A	H4W	N1	N3	H6W
tWH	2	C	A	H4W	N7	N3	H6H
cWS	2	C	A	H4W	N3	N3	O2'
tWS	2	C	A	H4W	O2'	H4W	N3
tHS	2	C	A	H4H	N3	H4H	O2'
cSS	2	C	A	O2'	O2'	O2'	N3
tSS	2	C	A	O2'	N1	O2	C2
cWW	2	C	C	N3	H4W	O2	N3
cWH	2	C	C	N3	H4H	O2	C5
tWH	2	C	C	N3	C5	O2	H4H
cWS	2	C	C	H4W	O2	N3	O2'
tWS	2	C	C	H4W	O2'	H4W	O2
cHS	2	C	C	H4H	O2	C5	O2'
tHS	2	C	C	H4H	O2	H4H	O2'
cSS	2	C	C	O2'	O2'	O2	O2'
tWW	2	C	G	N3	H2W	O2	N1
cWH	2	C	G	H4W	O6	N3	N7
tWH	2	C	G	H4W	N7	N3	O6
cWS	2	C	G	N3	O2'	H4W	N3
tSW	2	C	G	O2'	O6	O2	N1
cSS	2	C	G	O2'	O2'	O2	O2'
tSS	2	C	G	O2	H2S	O2'	H2S
tWW	2	C	U	N3	N3	H4W	O2
cWH	2	C	U	H4W	O4	N3	C5
cWS	2	C	U	H4W	O2	N3	O2'
tSW	2	C	U	O2'	O4	O2	N3
tWS	2	C	U	H4W	O2'	H4W	O2
tHS	2	C	U	H4H	O2	H4H	O2'
cSS	2	C	U	O2'	O2'	O2'	O2
cWW	2	G	A	O6	H6W	N1	N1
cWH	2	G	A	O6	H6H	N1	N7
tWW	2	G	C	N1	O2	H2W	N3
cHW	2	G	C	O6	H4W	N7	N3
cWS	2	G	C	N1	O2	H2W	O2'
tWS	2	G	C	O6	O2'	N1	O2
cSS	2	G	C	O2'	O2'	O2'	O2
tSS	2	G	C	H2S	O2	H2S	O2'
tWW	2	G	G	O6	N1	N1	O6
cHW	2	G	G	O6	N1	N7	H2W
cWH	2	G	G	N1	O6	H2W	N7
tWH	2	G	G	N1	N7	H2W	O6
cWS	2	G	G	O6	H2S	H2W	O2'
cWW	2	G	U	O6	N3	N1	O2
tWW	2	G	U	O6	N3	N1	O4
tWH	2	G	U	O6	C5	N1	O4
cWS	2	G	U	N1	O2	H2W	O2'
tWS	2	G	U	O6	O2'	N1	O2
cSS	2	G	U	O2'	O2'	O2'	O2
tSS	2	G	U	H2S	O2	H2S	O2'
cWW	2	U	A	O4	H6W	N3	N1
tWH	2	U	A	N3	N7	O2	H6H
tWS	2	U	A	O2	C2	N3	N3
tSH	2	U	A	O2	H6H	O2'	H6H
cSS	2	U	A	O2'	O2'	O2	O2'
tSS	2	U	A	O2'	N1	O2	C2
tWW	2	U	C	N3	N3	O2	H4W
cWS	2	U	C	N3	O2	O2	O2'
tWS	2	U	C	O4	O2'	N3	O2
tSH	2	U	C	O2	H4H	O2'	H4H
cSS	2	U	C	O2'	O2'	O2'	O2
cWW	2	U	G	N3	O6	O2	N1
tWW	2	U	G	O4	N1	N3	O6
cWH	2	U	G	N3	N7	O2	C8
tWH	2	U	G	O4	C8	N3	N7
cWS	2	U	G	O4	H2S	N3	N3
cSS	2	U	G	O2'	O2'	O2	O2'
tSS	2	U	G	O2	H2S	O2'	H2S
cWW	2	U	U	O4	N3	N3	O2
tWW	2	U	U	O4	N3	N3	O4
cWH	2	U	U	N3	O4	O2	C5
tWH	2	U	U	O4	C5	N3	O4
cWS	2	U	U	O2	O2'	N3	O2
tWS	2	U	U	O4	O2'	N3	O2
cSS	2	U	U	O2'	O2'	O2'	O2
cHS	1	A	A	H6H	N3
cSH	1	C	A	O2	H6H
tHH	1	A	C	N7	H4H
cHS	1	A	C	H6H	O2
cHH	1	A	G	H6H	O6
tHH	1	A	G	H6H	O6
cHS	1	A	G	N7	H2S
tHH	1	A	U	H6H	O4
cHS	1	A	U	H6H	O2
tSH	1	A	U	C2	O4
tHH	1	C	A	H4H	N7
cHS	1	C	A	H4H	N3
cHH	1	C	G	C6	O6
tHH	1	C	G	H4H	N7
cHS	1	C	G	H4H	N3
cWW	1	C	U	H4W	O4
tHH	1	C	U	H4H	O4
cHS	1	C	U	H4H	O2
cHH	1	G	A	O6	H6H
tHH	1	G	A	O6	H6H
cHS	1	G	A	O6	C2
cHH	1	G	C	O6	C6
tHH	1	G	C	N7	H4H
cHH	1	G	G	O6	C8
tHH	1	G	G	O6	C8
cHS	1	G	G	O6	H2S
tSH	1	G	G	H2S	O6
tHS	1	G	G	O6	H2S
tWS	1	G	U	H2S	O2
tSH	1	G	U	H2S	O4
tHH	1	U	A	O4	H6H
cHS	1	U	A	O4	C2
tHS	1	U	A	O4	C2
cWW	1	U	C	O4	H4W
tHH	1	U	C	O4	H4H
cSH	1	G	U	H2S	O4
cHS	1	U	C	C5	O2
tSW	1	U	G	O2	H2S
cHS	1	U	G	O4	H2S
tHS	1	U	G	O4	H2S
cHS	1	U	U	C5	O2
