# Supplementary material for: Sensitivity of the RNA Structure to Ion Conditions as Probed by Molecular Dynamics Simulations of Common Canonical RNA Duplexes
Source: J Chem Inf Model. 2023 Mar 29;63(7):2133–46. doi: 10.1021/acs.jcim.2c01438 (PMC10091408; doi:10.1021/acs.jcim.2c01438)
Supplement: Supplementary file 2 — ci2c01438_si_002.zip [file ci2c01438_si_002.zip › BPandStacks_SI/theochem/suite.cpp]

#include "suite.h"

int GetAtom(molecule* p_mol,int res_num,const char* atom_name,bool verbose)
{
        char temp[256];
        bool have=false;
        int i,result=-1;
        for(i=p_mol->GetResidue(res_num).GetFirst()+1;i<=p_mol->GetResidue(res_num).GetLast()+1;i++)
        {
                sscanf(p_mol->GetAtom(i).GetName(),"%s",temp);
                if(strcmp(temp,atom_name)==0)
                {
                        if(have==false)
                        {
                                have=true;
                                result=i;
                        }
                        else if (verbose==true) printf("Warning: have multiple atoms within nucleotide.\n");
                }
        }
        return result;
}

double dihedral(molecule* p_mol,int i, int j, int k, int l)
{
        double ij[3];
        double jk[3];
        double kl[3];
        double ijk[3];
        double jkl[3];
        double ijkl[3];
        double scalar,scalar2,ab;
        double result;

        // get bond vectors from molecule
        ij[0] = p_mol->GetAtom(j).X() - p_mol->GetAtom(i).X();
        ij[1] = p_mol->GetAtom(j).Y() - p_mol->GetAtom(i).Y();
        ij[2] = p_mol->GetAtom(j).Z() - p_mol->GetAtom(i).Z();
        jk[0] = p_mol->GetAtom(k).X() - p_mol->GetAtom(j).X();
        jk[1] = p_mol->GetAtom(k).Y() - p_mol->GetAtom(j).Y();
        jk[2] = p_mol->GetAtom(k).Z() - p_mol->GetAtom(j).Z();
        kl[0] = p_mol->GetAtom(l).X() - p_mol->GetAtom(k).X();
        kl[1] = p_mol->GetAtom(l).Y() - p_mol->GetAtom(k).Y();
        kl[2] = p_mol->GetAtom(l).Z() - p_mol->GetAtom(k).Z();

        // get normal vectors
        ijk[0] = ij[1]*jk[2] - ij[2]*jk[1];
        ijk[1] = ij[2]*jk[0] - ij[0]*jk[2];
        ijk[2] = ij[0]*jk[1] - ij[1]*jk[0];
        jkl[0] = jk[1]*kl[2] - jk[2]*kl[1];
        jkl[1] = jk[2]*kl[0] - jk[0]*kl[2];
        jkl[2] = jk[0]*kl[1] - jk[1]*kl[0];
        ijkl[0] = ijk[1]*jkl[2] - ijk[2]*jkl[1];
        ijkl[1] = ijk[2]*jkl[0] - ijk[0]*jkl[2];
        ijkl[2] = ijk[0]*jkl[1] - ijk[1]*jkl[0];

        // scalar product
        scalar = ijk[0]*jkl[0] + ijk[1]*jkl[1] + ijk[2]*jkl[2];
        scalar2 = ijkl[0]*jk[0] + ijkl[1]*jk[1] + ijkl[2]*jk[2];
        ab = sqrt((ijk[0]*ijk[0]+ijk[1]*ijk[1]+ijk[2]*ijk[2])*(jkl[0]*jkl[0]+jkl[1]*jkl[1]+jkl[2]*jkl[2]));

        // return dihedral angle
        result = acos(scalar/ab)*180/3.14159265;
        if (scalar2<0.0) result = -result;
        return result;
}

double mol_dihedral(molecule* p_mol,int res_i,const char* atom_i,int res_j,const char* atom_j,int res_k,const char* atom_k,int res_l,const char* atom_l,bool verbose)
{
        int i,j,k,l;
        i = GetAtom(p_mol,res_i,atom_i,verbose);
        j = GetAtom(p_mol,res_j,atom_j,verbose);
        k = GetAtom(p_mol,res_k,atom_k,verbose);
        l = GetAtom(p_mol,res_l,atom_l,verbose);
        if((i==-1)||(j==-1)||(k==-1)||(j==-1))
        {
                if(verbose==true) printf("Warning: have no searched' atoms within nucleotide.\n");
                return -1000.0;
        }
        return dihedral(p_mol,i,j,k,l);
}

bool GetSuite(molecule* p_mol,int resid,char* suite, bool verbose)
{
        char* temp_name;
        char temp_output[L_tmpnam];
        char  command[256];
        FILE* temp_file;
        int result;
        double deltam, epsilon, zeta, alpha, beta, gamma, delta;
        deltam = mol_dihedral(p_mol,resid-1,"C5'",resid-1,"C4'",resid-1,"C3'",resid-1,"O3'",verbose);
        epsilon = mol_dihedral(p_mol,resid-1,"C4'",resid-1,"C3'",resid-1,"O3'",resid,"P",verbose);
        zeta = mol_dihedral(p_mol,resid-1,"C3'",resid-1,"O3'",resid,"P",resid,"O5'",verbose);
        alpha = mol_dihedral(p_mol,resid-1,"O3'",resid,"P",resid,"O5'",resid,"C5'",verbose);
        beta = mol_dihedral(p_mol,resid,"P",resid,"O5'",resid,"C5'",resid,"C4'",verbose);
        gamma = mol_dihedral(p_mol,resid,"O5'",resid,"C5'",resid,"C4'",resid,"C3'",verbose);
        delta = mol_dihedral(p_mol,resid,"C5'",resid,"C4'",resid,"C3'",resid,"O3'",verbose);
        temp_name = tmpnam(NULL);
        if((temp_file = fopen(temp_name,"w"))==NULL)
        {
                printf("\nError: cannot create temporary file for suitename.\n\n");
                return false;
        }
        fprintf(temp_file,"snap:1:A:  1: :%3s:__?__:__?__:__?__:%.3lf:%.3lf:%.3lf\nsnap:1:A:  2: :%3s:%.3lf:%.3lf:%.3lf:%.3lf:__?__:__?__\n",p_mol->GetResidue(resid-1).GetName(),deltam,epsilon,zeta,p_mol->GetResidue(resid).GetName(),alpha,beta,gamma,delta);
        fclose(temp_file);
        tmpnam(temp_output);
        if(verbose==true) printf("Angles: %lf %lf %lf %lf %lf %lf %lf\n",deltam,epsilon,zeta,alpha,beta,gamma,delta);
        sprintf(command,"./suitename < %s | awk '{if(NR==2) print $0}' | cut -c26-27 > %s\n",temp_name,temp_output);
        result = system(command);
        if((temp_file = fopen(temp_output,"r"))==NULL)
        {
                printf("\nError: cannot open temporary output file from suitename.\n\n");
                return false;
        }
        if (fscanf(temp_file,"%s",suite)!=1)
        {
                printf("\nError: suite output not found.\n\n");
               // sprintf(command,"cat %s\n",temp_name);
               // system(command);
                return false;
        }
        if(strcmp(suite,"0.000")==0)
        {
          sprintf(command,"suitename < %s\n",temp_name);
          system(command);
        }
        fclose(temp_file);
        remove(temp_name);
        remove(temp_output);
        return true;
}
