# Supplementary material for: Sensitivity of the RNA Structure to Ion Conditions as Probed by Molecular Dynamics Simulations of Common Canonical RNA Duplexes
Source: J Chem Inf Model. 2023 Mar 29;63(7):2133–46. doi: 10.1021/acs.jcim.2c01438 (PMC10091408; doi:10.1021/acs.jcim.2c01438)
Supplement: Supplementary file 2 — ci2c01438_si_002.zip [file ci2c01438_si_002.zip › BPandStacks_SI/theochem/suite.h]

#if !defined(SUITE_H_FUNCTS)
#define SUITE_H_FUNCTS

#include <cstdlib>
#include "molecule.h"

int GetAtom(molecule* p_mol,int res_num,const char* atom_name,bool verbose);
double dihedral(molecule* p_mol,int i, int j, int k, int l);
double mol_dihedral(molecule* p_mol,int res_i,const char* atom_i,int res_j,const char* atom_j,int res_k,const char* atom_k,int res_l,const char* atom_l,bool verbose);
bool GetSuite(molecule* p_mol,int resid,char* suite, bool verbose);

#endif //!defined(SUITE_H_FUNCTS)
