# Supplementary material for: Sensitivity of the RNA Structure to Ion Conditions as Probed by Molecular Dynamics Simulations of Common Canonical RNA Duplexes
Source: J Chem Inf Model. 2023 Mar 29;63(7):2133–46. doi: 10.1021/acs.jcim.2c01438 (PMC10091408; doi:10.1021/acs.jcim.2c01438)
Supplement: Supplementary file 2 — ci2c01438_si_002.zip [file ci2c01438_si_002.zip › BPandStacks_SI/theochem/molecule.cpp]

//////////////////////////////////////////////////////////////////////////
//
// TheoChem subroutine library, version 1.0
// this file was downloaded from http://fch.upol.cz/en/research/
// molecule.cpp is part of TheoChem subroutine library. This souce file 
// provides implementation of the molecule, atom and residue classes.
// Copyright (C) 2009  Pavel Banas, Department of Physical Chemistry,
//                     Palacky University Olomouc, Czech republic
//                     pavel(dot)banas(et)upol(dot)cz
//
// This program is free software: you can redistribute it and/or modify
// it under the terms of the GNU General Public License as published by
// the Free Software Foundation, either version 3 of the License, or
// (at your option) any later version.
//
// This program is distributed in the hope that it will be useful,
// but WITHOUT ANY WARRANTY; without even the implied warranty of
// MERCHANTABILITY or FITNESS FOR A PARTICULAR PURPOSE.  See the
// GNU General Public License for more details.
//
// You should have received a copy of the GNU General Public License
// along with this program.  If not, see <http://www.gnu.org/licenses/>.
//
//////////////////////////////////////////////////////////////////////////

#include "molecule.h"

//////////////////////////////////////////////////////////////////////
// Construction/Destruction
//////////////////////////////////////////////////////////////////////

molecule::molecule()
{
	m_num_atoms = 0;
	m_num_residues = 0;
	m_atoms = 0;
	m_residues = 0;
}

molecule::molecule(const char* topology, const char*coordinates)
{
	m_num_atoms = 0;
	m_num_residues = 0;
	m_atoms = 0;
	m_residues = 0;
	LoadTopology(topology);
	LoadCoordinates(coordinates);
}

molecule::molecule(const char* pdb_file)
{
	m_num_atoms = 0;
	m_num_residues = 0;
	m_atoms = 0;
	m_residues = 0;
	LoadPdb(pdb_file);
}

molecule::~molecule()
{
	delete[] m_atoms;
	delete[] m_residues;
}

//////////////////////////////////////////////////////////////////////
//// Template
//////////////////////////////////////////////////////////////////////

template <class T>
T abs(T const& in)
{
return std::max(-in, in);
}

//////////////////////////////////////////////////////////////////////
// Functions
//////////////////////////////////////////////////////////////////////

bool molecule::LoadTopology(const char* name, bool polar)
{
	FILE* file;
	char  line[82];
	char  word[82];
	int   int_length, int_number; 
	int   i,j;
	int*  pointers = 0;

	if ((file = fopen(name,"r")) == NULL) return false;

	// deleting old molecule
	if (m_atoms != 0) 
	{
		delete[] m_atoms; 
		m_num_atoms = 0; 
		m_atoms = 0;
	}
	if (m_residues != 0) 
	{
		delete[] m_residues; 
		m_residues = 0; 
		m_num_residues = 0;
	}
	if (m_parm.m_initialize == true) m_parm.KillParm();

	// WARNING! program does not verify existence of polarizabilities in topology file!
	m_parm.m_polar_flag =  polar;

	// read format of topology and skip blank lines
	fgets(line, 82, file); 
	if (line[0] == '%') 
	{
		int_length = 8;
		int_number = 10; // format 10I8 AMBER7
		for (i=0;i<5;i++) fgets(line, 82, file);
	}
	else 
	{
		int_length = 6;
		int_number = 12; // format 12I6 AMBER6
	}
	
	// read topology pointers
	pointers = new int[30];
	for (i=0;i<30;i++)
	{
		if ((i%int_number == 0) && (i != 0)) fgets(line,2,file); // skip endl
		fgets(line,int_length+1,file);
		sscanf(line,"%d",&pointers[i]);
	}
	fgets(line,2,file); // skip endl
	if (int_number == 10) 
	{
		fgets(line,82,file);
		sscanf(line,"%d",&m_parm.m_extra_point); // read EP
		for (i=0;i<2;i++) fgets(line,82,file); // skip lines in amber7
	}
	m_num_atoms = pointers[0];
	m_atoms = new atom[m_num_atoms];
	m_num_residues = pointers[11];
	m_residues = new residue[m_num_residues];
	m_parm.Initialize(pointers, m_num_atoms, m_num_residues,int_number == 10);
	delete[] pointers;
	pointers = 0;
	
	// read ATOM_NAME
	for (i=0;i<m_num_atoms;i++)
	{
		if ((i%20 == 0) && (i != 0)) fgets(line,2,file); // skip endl
		fgets(m_atoms[i].m_name,5,file);
	}
	fgets(line,2,file); // skip endl
	if (int_number == 10) for (i=0;i<2;i++) fgets(line,82,file); // read extra line in amber7
	
	// read CHARGE
	for (i=0;i<m_num_atoms;i++)
	{
		if ((i%5 == 0) && (i != 0)) fgets(line,2,file); // skip endl
		fgets(line,17,file);
		sscanf(line,"%lf",&m_atoms[i].m_charge);
		//printf(">%s<>%lf<\n",line,m_atoms[i].m_charge); //if any problems
	}
	fgets(line,2,file); // skip endl
	if (int_number == 10) // read extra line in amber7 and test whether it is ATOMIC_NUMBER
	{
		fgets(line,82,file); // read extra line in amber7 //test whether it is ATOMIC_NUMBER
		sscanf(line,"%*s%s",word);
		if(strcmp(word,"ATOMIC_NUMBER")==0) m_parm.m_atomic_number = true;
		fgets(line,82,file); // read extra line in amber7
	}

	// read ATOMIC_NUMBER
	if(m_parm.m_atomic_number==true)
	{
		for (i=0;i<m_num_atoms;i++)
		{
			if ((i%int_number == 0) && (i != 0)) fgets(line,2,file); // skip endl
			fgets(line,int_length+1,file);
			sscanf(line,"%d",&m_atoms[i].m_atomic_number);
		}
		fgets(line,2,file); // skip endl
		if (int_number == 10) for (i=0;i<2;i++) fgets(line,82,file); // read extra line in amber7
	}

	// read MASS
	for (i=0;i<m_num_atoms;i++)
	{
		if ((i%5 == 0) && (i != 0)) fgets(line,2,file); // skip endl
		fgets(line,17,file);
		sscanf(line,"%lf",&m_atoms[i].m_mass);
	}
	fgets(line,2,file); // skip endl
	if (int_number == 10) for (i=0;i<2;i++) fgets(line,82,file); // read extra line in amber7

	// read atom ATOM_TYPE_INDEX
	for (i=0;i<m_num_atoms;i++)
	{
		if ((i%int_number == 0) && (i != 0)) fgets(line,2,file); // skip endl
		fgets(line,int_length+1,file);
		sscanf(line,"%d",&m_atoms[i].m_vdw_index);
	}
	fgets(line,2,file); // skip endl
	if (int_number == 10) for (i=0;i<2;i++) fgets(line,82,file); // read extra line in amber7

	// read NUMBER_EXCLUDED_ATOMS
	m_parm.m_excluded.ReadExcludedNumbers(file, m_num_atoms, int_number == 10);

	// read NONBONDED_PARM_INDEX
	m_parm.m_nonbond_parm.ReadNonbondIndex(file, int_number == 10);

	// read RESIDUE_LABEL
	for (i=0;i<m_num_residues;i++)
	{
		if ((i%20 == 0) && (i != 0)) fgets(line,2,file); // skip endl
		fgets(m_residues[i].m_name,5,file);
		m_residues[i].m_res_number = i+1;
		m_residues[i].m_original_res_number = i+1;
	}
	fgets(line,2,file); // skip endl
	if (int_number == 10) for (i=0;i<2;i++) fgets(line,82,file); // read extra line in amber7
	
	// read RESIDUE_POINTER
	fgets(line,int_length+1,file);
	sscanf(line,"%d",&m_residues[0].m_first_atom);
	m_residues[0].m_first_atom--;
	for (i=1;i<m_num_residues;i++)
	{
		if ((i%int_number == 0) && (i != 0)) fgets(line,2,file); // skip endl
		fgets(line,int_length+1,file);
		sscanf(line,"%d",&m_residues[i].m_first_atom);
		m_residues[i].m_first_atom--;
		m_residues[i-1].m_last_atom = m_residues[i].m_first_atom - 1;
		for (j=m_residues[i-1].m_first_atom;j<=m_residues[i-1].m_last_atom;j++)
			m_atoms[j].p_residue = &m_residues[i-1];
	}
	m_residues[m_num_residues-1].m_last_atom = m_num_atoms - 1;
	for (j=m_residues[m_num_residues-1].m_first_atom;j<=m_residues[m_num_residues-1].m_last_atom;j++)
		m_atoms[j].p_residue = &m_residues[m_num_residues-1];
	fgets(line,2,file); // skip endl
	if (int_number == 10) for (i=0;i<2;i++) fgets(line,82,file); // read extra line in amber7

	// read BOND_FORCE_CONSTANT and BOND_EQUIL_VALUE
	m_parm.m_bond_parm.ReadParameters(file, int_number == 10);

	// read ANGLE_FORCE_CONSTANT and ANGLE_EQUIL_VALUE
	m_parm.m_angle_parm.ReadParameters(file, int_number == 10);

	// read DIHEDRAL_FORCE_CONSTANT, DIHEDRAL_PERIODICITY, DIHEDRAL_PHASE and skip SOLTY !! NEED OF HACK DUE TO SCEE AND SCNB IN AMBER12 
	m_parm.m_dihedral_parm.ReadParameters(file, int_number == 10);

	// read LENNARD_JONES_ACOEF and LENNARD_JONES_BCOEF
	m_parm.m_nonbond_parm.ReadLennardJones(file, int_number == 10);

	// read BONDS_INC_HYDROGEN
	m_parm.m_bonds_with_h.ReadParameters(file, int_number == 10);

	// read BONDS_WITHOUT_HYDROGEN
	m_parm.m_bonds_without_h.ReadParameters(file, int_number == 10);

	// read ANGLES_INC_HYDROGEN
	m_parm.m_angles_with_h.ReadParameters(file, int_number == 10);

	// read ANGLES_WITHOUT_HYDROGEN
	m_parm.m_angles_without_h.ReadParameters(file, int_number == 10);

	// read DIHEDRALS_INC_HYDROGEN
	m_parm.m_dihedrals_with_h.ReadParameters(file, int_number == 10);

	// read DIHEDRALS_WITHOUT_HYDROGEN
	m_parm.m_dihedrals_without_h.ReadParameters(file, int_number == 10);

	// read EXCLUDED_ATOMS_LIST
	m_parm.m_excluded.ReadExcludeList(file, int_number == 10);

	// read HBOND_ACOEF, HBOND_BCOEF and HBCUT
	m_parm.m_nonbond_parm.ReadHBonds(file,int_number == 10);

	// read AMBER_ATOM_TYPE
	for (i=0;i<m_num_atoms;i++)
	{
		if ((i%20 == 0) && (i != 0)) fgets(line,2,file); // skip endl
		fgets(m_atoms[i].m_type,5,file);
	}
	fgets(line,2,file); // skip endl
	if (int_number == 10) for (i=0;i<2;i++) fgets(line,82,file); // read extra line in amber7
	
	// read TREE_CHAIN_CLASSIFICATION
	for (i=0;i<m_num_atoms;i++)
	{
		if ((i%20 == 0) && (i != 0)) fgets(line,2,file); // skip endl
		fgets(m_atoms[i].m_tree,5,file);
	}
	fgets(line,2,file); // skip endl
	if (int_number == 10) for (i=0;i<2;i++) fgets(line,82,file); // read extra line in amber7
	
	// skip JOIN_ARRAY and IROTAT
	for (i=0;i<(m_num_atoms/int_number);i++)
		fgets(line,82,file);
	if ((m_num_atoms%int_number)!=0) fgets(line,82,file);
	if (int_number == 10) for (i=0;i<2;i++) fgets(line,82,file); // read extra line in amber7
	for (i=0;i<(m_num_atoms/int_number);i++)
		fgets(line,82,file);
	if ((m_num_atoms%int_number)!=0) fgets(line,82,file);
//	if (int_number == 10) for (i=0;i<2;i++) fgets(line,82,file); // read extra line in amber7

	// read BOX or CAP
	if (m_parm.m_box != 0) m_parm.m_box->ReadParameters(file,int_number == 10);
	if (m_parm.m_cap != 0) m_parm.m_cap->ReadParameters(file,int_number == 10);
	
	// read PERTURBATION
	if (m_parm.m_perturbation != 0) m_parm.m_perturbation->ReadParameters(file,m_num_residues,m_num_atoms, int_number == 10);

	// read POLARIZABILITIES
	if (m_parm.m_polar_flag) m_parm.m_polar.ReadPolar(file,m_num_atoms,int_number == 10);

	// read LES
	if (m_parm.m_les != 0) m_parm.m_les->ReadLes(file,m_num_atoms,int_number == 10);

	// read RADII and SCREEN
	if (m_parm.m_general_born != 0) m_parm.m_general_born->ReadGeneralBorn(file,m_num_atoms);

	fclose(file);
	return true;
}

bool molecule::SaveTopology(const char* name, bool new_format)
{
	FILE*  file;
	time_t rawtime;
	struct tm * timeinfo;
	int    int_number, int_length; 
	int    i;
	char   line[17];
	int	   dec, frac, exp;

	time ( &rawtime );
	timeinfo = localtime ( &rawtime );

	// write POINTERS
	if (m_parm.m_initialize == false) return false;
	if ((file = fopen(name,"w")) == NULL) return false;
	if (new_format == true) 
	{
		int_number = 10;
		int_length = 8;
		fprintf(file,"%%VERSION  VERSION_STAMP = V0001.000  DATE = %02d/%02d/%02d  %02d:%02d:%02d                  \n",timeinfo->tm_mday,timeinfo->tm_mon+1,timeinfo->tm_year%10,timeinfo->tm_hour,timeinfo->tm_min,timeinfo->tm_sec);
		fprintf(file,"%%FLAG TITLE                                                                     \n");
		fprintf(file,"%%FORMAT(20a4)                                                                   \n");
	}
	else 
	{
		int_number = 12;
		int_length = 6;
	}
	fprintf(file,"                                                                                \n");
	if (new_format == true)
	{
		fprintf(file,"%%FLAG POINTERS                                                                  \n");
		fprintf(file,"%%FORMAT(10I8)                                                                   \n");
	}
	for (i=0;i<30;i++)
	{
		if ((i%int_number == 0) && (i != 0)) fprintf(file,"\n");
		fprintf(file,"%*d",int_length,m_parm.m_pointers[i]);
	}
	fprintf(file,"\n");
	if (new_format == true) 
	{
		fprintf(file,"%*d",int_length,m_parm.m_extra_point);
		fprintf(file,"\n");
	}

	// write ATOM_NAME
	if (new_format == true)
	{
		fprintf(file,"%%FLAG ATOM_NAME                                                                 \n");
		fprintf(file,"%%FORMAT(20a4)                                                                   \n");
	}
	for (i=0;i<m_num_atoms;i++)
	{
		if ((i%20 == 0) && (i != 0)) fprintf(file,"\n");
		fprintf(file,"%s",m_atoms[i].m_name);
	}
	fprintf(file,"\n");

	// write CHARGE
	if (new_format == true)
	{
		fprintf(file,"%%FLAG CHARGE                                                                    \n");
		fprintf(file,"%%FORMAT(5E16.8)                                                                 \n");
	}
	for (i=0;i<m_num_atoms;i++)
	{
		if ((i%5 == 0) && (i != 0)) fprintf(file,"\n");
		sprintf(line,"%16.8E",m_atoms[i].m_charge);
		sscanf(line,"%d%*c%d%*c%d",&dec,&frac,&exp);
		fprintf(file,"%3d.%08dE%+03d",dec,frac,exp);
	}
	fprintf(file,"\n");

	// write ATOMIC_NUMBER
	if(m_parm.m_atomic_number==true)
	{
		if (new_format == true)
	        {
	                fprintf(file,"%%FLAG ATOMIC_NUMBER                                                             \n");
	                fprintf(file,"%%FORMAT(10I8)                                                                   \n");
	        }
		for (i=0;i<m_num_atoms;i++)
		{
			if ((i%int_number == 0) && (i != 0)) fprintf(file,"\n");
			fprintf(file,"%*d",int_length,m_atoms[i].m_atomic_number);
		}
		fprintf(file,"\n");
	}

	// write MASS
	if (new_format == true)
	{
		fprintf(file,"%%FLAG MASS                                                                      \n");
		fprintf(file,"%%FORMAT(5E16.8)                                                                 \n");
	}
	for (i=0;i<m_num_atoms;i++)
	{
		if ((i%5 == 0) && (i != 0)) fprintf(file,"\n");
		sprintf(line,"%16.8E",m_atoms[i].m_mass);
		sscanf(line,"%d%*c%d%*c%d",&dec,&frac,&exp);
		fprintf(file,"%3d.%08dE%+03d",dec,frac,exp);
	}
	fprintf(file,"\n");

	// write ATOM_TYPE_INDEX
	if (new_format == true)
	{
		fprintf(file,"%%FLAG ATOM_TYPE_INDEX                                                           \n");
		fprintf(file,"%%FORMAT(10I8)                                                                   \n");
	}
	for (i=0;i<m_num_atoms;i++)
	{
		if ((i%int_number == 0) && (i != 0)) fprintf(file,"\n");
		fprintf(file,"%*d",int_length,m_atoms[i].m_vdw_index);
	}
	fprintf(file,"\n");

	// write NUMBER_EXCLUDED_ATOMS
	m_parm.m_excluded.WriteExcludedNumbers(file,m_num_atoms,new_format);

	// write NONBONDED_PARM_INDEX
	m_parm.m_nonbond_parm.WriteNonbondIndex(file,new_format);

	// write RESIDUE_LABEL
	if (new_format == true)
	{
		fprintf(file,"%%FLAG RESIDUE_LABEL                                                             \n");
		fprintf(file,"%%FORMAT(20a4)                                                                   \n");
	}
	for (i=0;i<m_num_residues;i++)
	{
		if ((i%20 == 0) && (i != 0)) fprintf(file,"\n");
		fprintf(file,"%s",m_residues[i].m_name);
	}
	fprintf(file,"\n");

	// write RESIDUE_POINTER
	if (new_format == true)
	{
		fprintf(file,"%%FLAG RESIDUE_POINTER                                                           \n");
		fprintf(file,"%%FORMAT(10I8)                                                                   \n");
	}
	for (i=0;i<m_num_residues;i++)
	{
		if ((i%int_number == 0) && (i != 0)) fprintf(file,"\n");
		fprintf(file,"%*d",int_length,m_residues[i].m_first_atom+1);
	}
	fprintf(file,"\n");

	// write BOND_FORCE_CONSTANT and BOND_EQUIL_VALUE
	m_parm.m_bond_parm.WriteParameters(file,new_format,true);

	// write ANGLE_FORCE_CONSTANT and ANGLE_EQUIL_VALUE
	m_parm.m_angle_parm.WriteParameters(file,new_format,false);

	// write DIHEDRAL_FORCE_CONSTANT, DIHEDRAL_PERIODICITY, DIHEDRAL_PHASE and SOLTY
	m_parm.m_dihedral_parm.WriteParameters(file,new_format);

	// write LENNARD_JONES_ACOEF and LENNARD_JONES_BCOEF
	m_parm.m_nonbond_parm.WriteLennardJones(file,new_format);

	//write BONDS_INC_HYDROGEN and BONDS_WITHOUT_HYDROGEN
	m_parm.m_bonds_with_h.WriteParameters(file,new_format,true);
	m_parm.m_bonds_without_h.WriteParameters(file,new_format,false);

	// write ANGLES_INC_HYDROGEN and ANGLES_WITHOUT_HYDROGEN
	m_parm.m_angles_with_h.WriteParameters(file,new_format,true);
	m_parm.m_angles_without_h.WriteParameters(file,new_format,false);

	// write DIHEDRALS_INC_HYDROGEN and DIHEDRALS_WITHOUT_HYDROGEN
	m_parm.m_dihedrals_with_h.WriteParameters(file,new_format,true);
	m_parm.m_dihedrals_without_h.WriteParameters(file,new_format,false);

	// write EXCLUDED_ATOMS_LIST
	m_parm.m_excluded.WriteExcludeList(file,new_format);

	// write HBOND_ACOEF, HBOND_BCOEF, HBCUT
	m_parm.m_nonbond_parm.WriteHBonds(file,new_format);

	// write AMBER_ATOM_TYPE
	if (new_format == true)
	{
		fprintf(file,"%%FLAG AMBER_ATOM_TYPE                                                           \n");
		fprintf(file,"%%FORMAT(20a4)                                                                   \n");
	}
	for (i=0;i<m_num_atoms;i++)
	{
		if ((i%20 == 0) && (i != 0)) fprintf(file,"\n");
		fprintf(file,"%s",m_atoms[i].m_type);
	}
	fprintf(file,"\n");

	// write TREE_CHAIN_CLASSIFICATION
	if (new_format == true)
	{
		fprintf(file,"%%FLAG TREE_CHAIN_CLASSIFICATION                                                 \n");
		fprintf(file,"%%FORMAT(20a4)                                                                   \n");
	}
	for (i=0;i<m_num_atoms;i++)
	{
		if ((i%20 == 0) && (i != 0)) fprintf(file,"\n");
		fprintf(file,"%s",m_atoms[i].m_tree);
	}
	fprintf(file,"\n");

	// write JOIN_ARRAY
	if (new_format == true)
	{
		fprintf(file,"%%FLAG JOIN_ARRAY                                                                \n");
		fprintf(file,"%%FORMAT(10I8)                                                                   \n");
	}
	for (i=0;i<m_num_atoms;i++)
	{
		if ((i%int_number == 0) && (i != 0)) fprintf(file,"\n");
		fprintf(file,"%*d",int_length,0);
	}
	fprintf(file,"\n");

	// write IROTAT
	if (new_format == true)
	{
		fprintf(file,"%%FLAG IROTAT                                                                    \n");
		fprintf(file,"%%FORMAT(10I8)                                                                   \n");
	}
	for (i=0;i<m_num_atoms;i++)
	{
		if ((i%int_number == 0) && (i != 0)) fprintf(file,"\n");
		fprintf(file,"%*d",int_length,0);
	}
	fprintf(file,"\n");

	// write BOX or CAP
	if (m_parm.m_box != 0) m_parm.m_box->WriteParameters(file,new_format);
	if (m_parm.m_cap != 0) m_parm.m_cap->WriteParameters(file,new_format);
	
	// write PERTURBATION
	if (m_parm.m_perturbation != 0) m_parm.m_perturbation->WriteParameters(file,m_num_residues,m_num_atoms,new_format);

	// write POLARIZABILITIES
	if (m_parm.m_polar_flag) m_parm.m_polar.WritePolar(file,m_num_atoms,new_format);

	// write LES
	if (m_parm.m_les != 0) m_parm.m_les->WriteLes(file,m_num_atoms,new_format);

	// write RADII and SCREEN
	if (m_parm.m_general_born != 0) m_parm.m_general_born->WriteGeneralBorn(file,m_num_atoms, new_format);
	fclose(file);
	return true;
}

bool molecule::SaveBestTopology(const char* name)
{
	FILE*  file;
	time_t rawtime;
	struct tm * timeinfo;
	int    int_number, int_length; 
	int    i;
	char   line[17];
	int	   dec, frac, exp;
	bool   new_format = true;
	bool   dummy_test = false; // for testing dummy Best topology, which is formal charmm topology, but should yield into same energies as original amber top

	time ( &rawtime );
	timeinfo = localtime ( &rawtime );

	// write POINTERS
	if (m_parm.m_initialize == false) return false;
	if ((file = fopen(name,"w")) == NULL) return false;
	if (new_format == true) 
	{
		int_number = 10;
		int_length = 8;
		fprintf(file,"%%VERSION  VERSION_STAMP = V0001.000  DATE = %02d/%02d/%02d  %02d:%02d:%02d                  \n",timeinfo->tm_mday,timeinfo->tm_mon+1,timeinfo->tm_year%10,timeinfo->tm_hour,timeinfo->tm_min,timeinfo->tm_sec);
		fprintf(file,"%%FLAG CTITLE                                                                     \n");
		fprintf(file,"%%FORMAT(20a4)                                                                   \n");
	}
	else 
	{
		int_number = 12;
		int_length = 6;
	}
	fprintf(file,"                                                                                \n");
	if (new_format == true)
	{
		fprintf(file,"%%FLAG POINTERS                                                                  \n");
		fprintf(file,"%%FORMAT(10I8)                                                                   \n");
	}
	for (i=0;i<30;i++)
	{
		if ((i%int_number == 0) && (i != 0)) fprintf(file,"\n");
		fprintf(file,"%*d",int_length,m_parm.m_pointers[i]);
	}
	fprintf(file,"\n");
	if (new_format == true) 
	{
		fprintf(file,"%*d",int_length,m_parm.m_extra_point);
		fprintf(file,"\n");
	}

	// R. Best force field modification 1/x
	fprintf(file,"%%FLAG FORCE_FIELD_TYPE                                                          \n");
	fprintf(file,"%%FORMAT(i2,a78)                                                                 \n");
	fprintf(file," 1 CHARMM                                                                        \n");

	// write ATOM_NAME
	if (new_format == true)
	{
		fprintf(file,"%%FLAG ATOM_NAME                                                                 \n");
		fprintf(file,"%%FORMAT(20a4)                                                                   \n");
	}
	for (i=0;i<m_num_atoms;i++)
	{
		if ((i%20 == 0) && (i != 0)) fprintf(file,"\n");
		fprintf(file,"%s",m_atoms[i].m_name);
	}
	fprintf(file,"\n");

	// write CHARGE
	if (new_format == true)
	{
		fprintf(file,"%%FLAG CHARGE                                                                    \n");
		fprintf(file,"%%FORMAT(5E16.8)                                                                 \n");
	}
	for (i=0;i<m_num_atoms;i++)
	{
		if ((i%5 == 0) && (i != 0)) fprintf(file,"\n");
		sprintf(line,"%16.8E",m_atoms[i].m_charge);
		sscanf(line,"%d%*c%d%*c%d",&dec,&frac,&exp);
		fprintf(file,"%3d.%08dE%+03d",dec,frac,exp);
	}
	fprintf(file,"\n");

	// write MASS
	if (new_format == true)
	{
		fprintf(file,"%%FLAG MASS                                                                      \n");
		fprintf(file,"%%FORMAT(5E16.8)                                                                 \n");
	}
	for (i=0;i<m_num_atoms;i++)
	{
		if ((i%5 == 0) && (i != 0)) fprintf(file,"\n");
		sprintf(line,"%16.8E",m_atoms[i].m_mass);
		sscanf(line,"%d%*c%d%*c%d",&dec,&frac,&exp);
		fprintf(file,"%3d.%08dE%+03d",dec,frac,exp);
	}
	fprintf(file,"\n");

	// write ATOM_TYPE_INDEX
	if (new_format == true)
	{
		fprintf(file,"%%FLAG ATOM_TYPE_INDEX                                                           \n");
		fprintf(file,"%%FORMAT(10I8)                                                                   \n");
	}
	for (i=0;i<m_num_atoms;i++)
	{
		if ((i%int_number == 0) && (i != 0)) fprintf(file,"\n");
		fprintf(file,"%*d",int_length,m_atoms[i].m_vdw_index);
	}
	fprintf(file,"\n");

	// write NUMBER_EXCLUDED_ATOMS
	m_parm.m_excluded.WriteExcludedNumbers(file,m_num_atoms,new_format);

	// write NONBONDED_PARM_INDEX
	m_parm.m_nonbond_parm.WriteNonbondIndex(file,new_format);

	// write RESIDUE_LABEL
	if (new_format == true)
	{
		fprintf(file,"%%FLAG RESIDUE_LABEL                                                             \n");
		fprintf(file,"%%FORMAT(20a4)                                                                   \n");
	}
	for (i=0;i<m_num_residues;i++)
	{
		if ((i%20 == 0) && (i != 0)) fprintf(file,"\n");
		fprintf(file,"%s",m_residues[i].m_name);
	}
	fprintf(file,"\n");

	// write RESIDUE_POINTER
	if (new_format == true)
	{
		fprintf(file,"%%FLAG RESIDUE_POINTER                                                           \n");
		fprintf(file,"%%FORMAT(10I8)                                                                   \n");
	}
	for (i=0;i<m_num_residues;i++)
	{
		if ((i%int_number == 0) && (i != 0)) fprintf(file,"\n");
		fprintf(file,"%*d",int_length,m_residues[i].m_first_atom+1);
	}
	fprintf(file,"\n");

	// write BOND_FORCE_CONSTANT and BOND_EQUIL_VALUE
	m_parm.m_bond_parm.WriteParameters(file,new_format,true);

	// write ANGLE_FORCE_CONSTANT and ANGLE_EQUIL_VALUE
	m_parm.m_angle_parm.WriteParameters(file,new_format,false);

	// R. Best force field modification 2/x
	fprintf(file,"%%FLAG CHARMM_UREY_BRADLEY_COUNT                                                 \n");
	fprintf(file,"%%FORMAT(2I8)                                                                    \n");
	fprintf(file,"       0       0                                                                \n");
	fprintf(file,"%%FLAG CHARMM_UREY_BRADLEY                                                       \n");
	fprintf(file,"%%FORMAT(10I8)                                                                   \n");
	fprintf(file,"                                                                                \n");
	fprintf(file,"%%FLAG CHARMM_UREY_BRADLEY_FORCE_CONSTANT                                        \n");
	fprintf(file,"%%FORMAT(5E16.8)                                                                 \n");
	fprintf(file,"                                                                                \n");
	fprintf(file,"%%FLAG CHARMM_UREY_BRADLEY_EQUIL_VALUE                                           \n");
	fprintf(file,"%%FORMAT(5E16.8)                                                                 \n");
	fprintf(file,"                                                                                \n");

	// write DIHEDRAL_FORCE_CONSTANT, DIHEDRAL_PERIODICITY, DIHEDRAL_PHASE and SOLTY
	m_parm.m_dihedral_parm.WriteParameters(file,new_format);

	// R. Best force field modification 3/x
	int j;
	bool Rob_res;
	char word[5];
	int  Rob_num_res = 49;
	vector<int> imp_i,imp_j,imp_k,imp_l;
	char* aminoacids[49] = {"ALA","SER","THR","LEU","ILE","VAL","ASN","GLN","ARG","HID","HIE","HIP","TRP","PHE","TYR","GLU","ASP","LYS","ORN","DAB","LYN","CYS","CYM","CYX","CYS2","MET","ASH","GLH","NALA","NSER","NTHR","NLEU","NILE","NVAL","NASN","NGLN","NARG","NHID","NHIE","NHIP","NTRP","NPHE","NTYR","NGLU","NASP","NLYS","NCYS","NCYX","NMET"};
	if(dummy_test==false)
	{
		for(i=0;i<m_num_residues;i++)
		{
			Rob_res = false;
			for(j=0;j<Rob_num_res;j++)
			{
				sscanf(m_residues[i].GetName(),"%s",word);
				if(strcmp(word,aminoacids[j])==0) Rob_res=true;
				if(i==(m_num_residues-1)) Rob_res=false; // test whether it is last residue
				else if(strcmp(m_atoms[m_residues[i+1].GetFirst()].GetName(),"N   ")!=0) Rob_res=false; // test whether next residue is still aminoacid
			}
			if(Rob_res==true)
			{
				if(strcmp(m_atoms[m_residues[i].GetFirst()].GetName(),"N   ")!=0) printf("Warning: backbone nitrogen should be the first atom in the residue, this might yield to disrupted topology.\n");
				if(strcmp(m_atoms[m_residues[i].GetFirst()+2].GetName(),"CA  ")!=0) printf("Warning: backbone Ca carbon should be the third atom in the residue, this might yield to disrupted topology.\n");
				if(strcmp(m_atoms[m_residues[i].GetLast()-1].GetName(),"C   ")!=0) printf("Warning: backbone canbonyl carbon should be the penultimate atom in the residue, this might yield to disrupted topology.\n");
				if(strcmp(m_atoms[m_residues[i+1].GetFirst()].GetName(),"N   ")!=0) printf("Warning: backbone nitrogen should be the first atom in the residue, this might yield to disrupted topology.\n");
				imp_i.push_back(m_residues[i].GetFirst()+1);
				imp_j.push_back(m_residues[i].GetFirst()+3);
				imp_k.push_back(m_residues[i].GetLast());
				imp_l.push_back(m_residues[i+1].GetFirst()+1);
			}	
		}
	}
	fprintf(file,"%%FLAG CHARMM_NUM_IMPROPERS                                                      \n");
	fprintf(file,"%%FORMAT(10I8)                                                                   \n");
	fprintf(file,"%8d                                                                        \n",imp_i.size());
	fprintf(file,"%%FLAG CHARMM_IMPROPERS                                                          \n");
	fprintf(file,"%%FORMAT(10I8)                                                                   \n");
	if(dummy_test==false)
	{
		j=0;
		for(i=0;i<imp_i.size();i++)
		{
			fprintf(file,"%8d",imp_i[i]);
			j++;
			if((j%10)==0) fprintf(file,"\n");
			fprintf(file,"%8d",imp_j[i]);
			j++;
			if((j%10)==0) fprintf(file,"\n");
			fprintf(file,"%8d",imp_k[i]);
			j++;
			if((j%10)==0) fprintf(file,"\n");
			fprintf(file,"%8d",imp_l[i]);
			j++;
			if((j%10)==0) fprintf(file,"\n");
			fprintf(file,"%8d",1);
			j++;
			if((j%10)==0) fprintf(file,"\n");
		}
		if((j%10)!=0) fprintf(file,"\n");
	}
	else
	{
		fprintf(file,"                                                                                \n");
	}
	fprintf(file,"%%FLAG CHARMM_NUM_IMPR_TYPES                                                     \n");
	fprintf(file,"%%FORMAT(I8)                                                                     \n");
	if(dummy_test==false)
	{
		fprintf(file,"       1                                                                        \n");
	}
	else
	{
		fprintf(file,"       0                                                                        \n");
	}
	fprintf(file,"%%FLAG CHARMM_IMPROPER_FORCE_CONSTANT                                            \n");
	fprintf(file,"%%FORMAT(5E16.8)                                                                 \n");
	if(dummy_test==false)
	{
		fprintf(file,"  1.79254302E-01                                                                \n");
	}
	else
	{
		fprintf(file,"                                                                                \n");
	}
	fprintf(file,"%%FLAG CHARMM_IMPROPER_PHASE                                                     \n");
	fprintf(file,"%%FORMAT(5E16.8)                                                                 \n");
	if(dummy_test==false)
	{
		fprintf(file,"  1.83957703E+00                                                                \n");
	}
	else
	{
		fprintf(file,"                                                                                \n");
	}

	// write LENNARD_JONES_ACOEF and LENNARD_JONES_BCOEF
	m_parm.m_nonbond_parm.WriteLennardJones(file,new_format);

	// R. Best force field modification 4/x
	m_parm.m_nonbond_parm.Write14LennardJones(file,new_format);

	//write BONDS_INC_HYDROGEN and BONDS_WITHOUT_HYDROGEN
	m_parm.m_bonds_with_h.WriteParameters(file,new_format,true);
	m_parm.m_bonds_without_h.WriteParameters(file,new_format,false);

	// write ANGLES_INC_HYDROGEN and ANGLES_WITHOUT_HYDROGEN
	m_parm.m_angles_with_h.WriteParameters(file,new_format,true);
	m_parm.m_angles_without_h.WriteParameters(file,new_format,false);

	// write DIHEDRALS_INC_HYDROGEN and DIHEDRALS_WITHOUT_HYDROGEN
	m_parm.m_dihedrals_with_h.WriteParameters(file,new_format,true);
	m_parm.m_dihedrals_without_h.WriteParameters(file,new_format,false);

	// write EXCLUDED_ATOMS_LIST
	m_parm.m_excluded.WriteExcludeList(file,new_format);

	// write HBOND_ACOEF, HBOND_BCOEF, HBCUT
	m_parm.m_nonbond_parm.WriteHBonds(file,new_format);

	// write AMBER_ATOM_TYPE
	if (new_format == true)
	{
		fprintf(file,"%%FLAG AMBER_ATOM_TYPE                                                           \n");
		fprintf(file,"%%FORMAT(20a4)                                                                   \n");
	}
	for (i=0;i<m_num_atoms;i++)
	{
		if ((i%20 == 0) && (i != 0)) fprintf(file,"\n");
		fprintf(file,"%s",m_atoms[i].m_type);
	}
	fprintf(file,"\n");

	// write TREE_CHAIN_CLASSIFICATION
	if (new_format == true)
	{
		fprintf(file,"%%FLAG TREE_CHAIN_CLASSIFICATION                                                 \n");
		fprintf(file,"%%FORMAT(20a4)                                                                   \n");
	}
	for (i=0;i<m_num_atoms;i++)
	{
		if ((i%20 == 0) && (i != 0)) fprintf(file,"\n");
		fprintf(file,"%s",m_atoms[i].m_tree);
	}
	fprintf(file,"\n");

	// write JOIN_ARRAY
	if (new_format == true)
	{
		fprintf(file,"%%FLAG JOIN_ARRAY                                                                \n");
		fprintf(file,"%%FORMAT(10I8)                                                                   \n");
	}
	for (i=0;i<m_num_atoms;i++)
	{
		if ((i%int_number == 0) && (i != 0)) fprintf(file,"\n");
		fprintf(file,"%*d",int_length,0);
	}
	fprintf(file,"\n");

	// write IROTAT
	if (new_format == true)
	{
		fprintf(file,"%%FLAG IROTAT                                                                    \n");
		fprintf(file,"%%FORMAT(10I8)                                                                   \n");
	}
	for (i=0;i<m_num_atoms;i++)
	{
		if ((i%int_number == 0) && (i != 0)) fprintf(file,"\n");
		fprintf(file,"%*d",int_length,0);
	}
	fprintf(file,"\n");

	// write BOX or CAP
	if (m_parm.m_box != 0) m_parm.m_box->WriteParameters(file,new_format);
	if (m_parm.m_cap != 0) m_parm.m_cap->WriteParameters(file,new_format);
	
	// write PERTURBATION
	if (m_parm.m_perturbation != 0) m_parm.m_perturbation->WriteParameters(file,m_num_residues,m_num_atoms,new_format);

	// write POLARIZABILITIES
	if (m_parm.m_polar_flag) m_parm.m_polar.WritePolar(file,m_num_atoms,new_format);

	// write LES
	if (m_parm.m_les != 0) m_parm.m_les->WriteLes(file,m_num_atoms,new_format);

	// write RADII and SCREEN
	if (m_parm.m_general_born != 0) m_parm.m_general_born->WriteGeneralBorn(file,m_num_atoms, new_format);
	fclose(file);
	return true;
}

bool molecule::SaveQMregionTopology(const char* name, vector<int>* p_layer, bool new_format)
{
	// P_LAYER IS VECTOR WITH NATOM SIZE; 1 - QM REGION, 2 - LINK ATOM, 3 - DELETED CHARGES, REST OF THE SYSTEM
	map<int,int> map_of_order;
	map<int,int> link_map;
	vector<int>  excluded_vect;
	bool check;
	map<int,int>::iterator iter = map_of_order.begin();
	multimap<int,int> connect;
	pair<multimap<int,int>::iterator,multimap<int,int>::iterator> range;
	multimap<int,int>::iterator iter_multi;
	int i,j,n,excluded_sum;
	FILE*  file = 0;
	time_t rawtime;
	struct tm * timeinfo;
	int    int_number, int_length; 
	char   line[17];
	int	   dec, frac, exp;
	int    new_pointers[30];

	// INITIALIZE MAP_OF_ORDER, FOR EACH ATOM NUMBER GIVES ATOM NUMBER IN QM+LINK MODEL OR VALUE -1; ALL NUMBERING STARTS WITH 0
	new_pointers[0] = 0; // SET ATOM NUMBER TO 0 AND INCREMENT IT LATER
	new_pointers[8] = new_pointers[9] = new_pointers[20] = new_pointers[21] = new_pointers[22] = new_pointers[23] = new_pointers[24] = new_pointers[25] = new_pointers[26] = new_pointers[27] = new_pointers[29] = 0; // DEFAULTS
	new_pointers[11] = 1; // ONLY ONE RESIDUE
	new_pointers[1] = m_parm.m_pointers[1];
	new_pointers[15] = m_parm.m_pointers[15];
	new_pointers[16] = m_parm.m_pointers[16];
	new_pointers[17] = m_parm.m_pointers[17];
	new_pointers[18] = m_parm.m_pointers[18];
	new_pointers[19] = m_parm.m_pointers[19];
	if (m_parm.m_extra_point != 0) {printf("Error: program do not support extra point charges.\n"); return false;}
	// read connectivity from topology bonds
	for(i=0;i<m_parm.m_bonds_with_h.m_max_index;i++)
	{
		connect.insert(pair<const int,int> (m_parm.m_bonds_with_h.m_i[i]/3,m_parm.m_bonds_with_h.m_j[i]/3));
		connect.insert(pair<const int,int> (m_parm.m_bonds_with_h.m_j[i]/3,m_parm.m_bonds_with_h.m_i[i]/3));
	}
	for(i=0;i<m_parm.m_bonds_without_h.m_max_index;i++)
	{
		connect.insert(pair<const int,int> (m_parm.m_bonds_without_h.m_i[i]/3,m_parm.m_bonds_without_h.m_j[i]/3));
		connect.insert(pair<const int,int> (m_parm.m_bonds_without_h.m_j[i]/3,m_parm.m_bonds_without_h.m_i[i]/3));
	}
	for(i=0;i<m_num_atoms;i++)
	{
		if ((*p_layer)[i] < 3)
		{
			map_of_order.insert(iter,pair<int,int>(i,new_pointers[0]));
			new_pointers[0]++;
			if ((*p_layer)[i] == 2)
			{
				check = false;
				range = connect.equal_range(i);
				for(iter_multi=range.first;iter_multi!=range.second;iter_multi++)
				{
					if ((*p_layer)[iter_multi->second] == 1) j=iter_multi->second; // j is number of QM atom next to LINK
				}
				range = connect.equal_range(j);
				for(iter_multi=range.first;iter_multi!=range.second;iter_multi++)
				{
					if (((*p_layer)[iter_multi->second] != 2) && ((int)floor(m_atoms[iter_multi->second].m_mass) == 1))
					{
						link_map.insert(pair<int,int>(i,iter_multi->second)); // HYDROGEN TEMPLATE
						check = true;
					}
				}
				if (check == false) {printf("Error: can not assign hydrogen template.\n"); return false;}
			}
		}
		else
		{
			map_of_order.insert(iter,pair<int,int>(i,-1));
		}
	}
	new_pointers[2] = new_pointers[3] = new_pointers[4] = new_pointers[5] = new_pointers[6] = new_pointers[7] = 0;
	for(i=0;i<m_parm.m_bonds_with_h.m_max_index;i++)
	{
		if (((*p_layer)[m_parm.m_bonds_with_h.m_i[i]/3]<3)&&((*p_layer)[m_parm.m_bonds_with_h.m_j[i]/3]<3)) new_pointers[2]++;
	}
	for(i=0;i<m_parm.m_bonds_without_h.m_max_index;i++)
	{
		if (((*p_layer)[m_parm.m_bonds_without_h.m_i[i]/3]<3)&&((*p_layer)[m_parm.m_bonds_without_h.m_j[i]/3]<3)) 
		{
			if (((*p_layer)[m_parm.m_bonds_without_h.m_i[i]/3]==2)||((*p_layer)[m_parm.m_bonds_without_h.m_j[i]/3]==2))
			{
				new_pointers[2]++;
			}
			else
			{
				new_pointers[3]++;
			}
		}
	}
	for(i=0;i<m_parm.m_angles_with_h.m_max_index;i++)
	{
		if (((*p_layer)[m_parm.m_angles_with_h.m_i[i]/3]<3)&&((*p_layer)[m_parm.m_angles_with_h.m_j[i]/3]<3)&&((*p_layer)[m_parm.m_angles_with_h.m_k[i]/3]<3)) new_pointers[4]++;
	}
	for(i=0;i<m_parm.m_angles_without_h.m_max_index;i++)
	{
		if (((*p_layer)[m_parm.m_angles_without_h.m_i[i]/3]<3)&&((*p_layer)[m_parm.m_angles_without_h.m_j[i]/3]<3)&&((*p_layer)[m_parm.m_angles_without_h.m_k[i]/3]<3)) 
		{
			if (((*p_layer)[m_parm.m_angles_without_h.m_i[i]/3]==2)||((*p_layer)[m_parm.m_angles_without_h.m_j[i]/3]==2)||((*p_layer)[m_parm.m_angles_without_h.m_k[i]/3]==2)) 
			{
				new_pointers[4]++;
			}
			else
			{
				new_pointers[5]++;
			}
		}
	}
	new_pointers[6] = m_parm.m_dihedrals_with_h.WriteParameters_qm(file,new_format,true,p_layer,&map_of_order,&(m_parm.m_dihedrals_without_h),m_atoms,&link_map,true);
	new_pointers[7] = m_parm.m_dihedrals_without_h.WriteParameters_qm(file,new_format,false,p_layer,&map_of_order,&(m_parm.m_dihedrals_without_h),m_atoms,&link_map,true);
/*	for(i=0;i<m_parm.m_dihedrals_with_h.m_max_index;i++)
	{
		if (((*p_layer)[m_parm.m_dihedrals_with_h.m_i[i]/3]<3)&&((*p_layer)[m_parm.m_dihedrals_with_h.m_j[i]/3]<3)&&((*p_layer)[m_parm.m_dihedrals_with_h.m_k[i]/3]<3)&&((*p_layer)[m_parm.m_dihedrals_with_h.m_l[i]/3]<3)) new_pointers[6]++;
	}
	for(i=0;i<m_parm.m_dihedrals_without_h.m_max_index;i++)
	{
		if (((*p_layer)[m_parm.m_dihedrals_without_h.m_i[i]/3]<3)&&((*p_layer)[m_parm.m_dihedrals_without_h.m_j[i]/3]<3)&&((*p_layer)[m_parm.m_dihedrals_without_h.m_k[i]/3]<3)&&((*p_layer)[m_parm.m_dihedrals_without_h.m_l[i]/3]<3)) 
		{
			if (((*p_layer)[m_parm.m_dihedrals_without_h.m_i[i]/3]==2)||((*p_layer)[m_parm.m_dihedrals_without_h.m_j[i]/3]==2)||((*p_layer)[m_parm.m_dihedrals_without_h.m_k[i]/3]==2)||((*p_layer)[m_parm.m_dihedrals_without_h.m_l[i]/3]==2)) 
			{
				new_pointers[6]++;
			}
			else
			{
				new_pointers[7]++;
			}
		}
	}*/
	new_pointers[12] = new_pointers[3];
	new_pointers[13] = new_pointers[5];
	new_pointers[14] = new_pointers[7];
	excluded_sum = 0;
	new_pointers[10] = 0;
	for(i=0;i<m_num_atoms;i++)
	{
		if ((*p_layer)[i] < 3)
		{
			excluded_vect.push_back(0);
			check = false;
			for(j=excluded_sum;j<excluded_sum+m_parm.m_excluded.m_num_excluded[i];j++)
			{
				if (m_parm.m_excluded.m_excluded_list[j] == 0)
				{
					new_pointers[10]++;
					excluded_vect[map_of_order.find(i)->second]++;
					check = true;
				}
				else if ((*p_layer)[m_parm.m_excluded.m_excluded_list[j]-1] < 3)
				{
					new_pointers[10]++;
					excluded_vect[map_of_order.find(i)->second]++;
					check = true;
				}
			}
			if (check == false) 
			{
				new_pointers[10]++;
				excluded_vect[map_of_order.find(i)->second]++;
			}
		}
		excluded_sum += m_parm.m_excluded.m_num_excluded[i];
	}
	new_pointers[28] = new_pointers[0];

	// PRINTING TOPOLOGY	
	time ( &rawtime );
	timeinfo = localtime ( &rawtime );

	// write POINTERS
	if (m_parm.m_initialize == false) return false;
	if ((file = fopen(name,"w")) == NULL) return false;
	if (new_format == true) 
	{
		int_number = 10;
		int_length = 8;
		fprintf(file,"%%VERSION  VERSION_STAMP = V0001.000  DATE = %02d/%02d/%02d  %02d:%02d:%02d                  \n",timeinfo->tm_mday,timeinfo->tm_mon+1,timeinfo->tm_year%10,timeinfo->tm_hour,timeinfo->tm_min,timeinfo->tm_sec);
		fprintf(file,"%%FLAG TITLE                                                                     \n");
		fprintf(file,"%%FORMAT(20a4)                                                                   \n");
	}
	else 
	{
		int_number = 12;
		int_length = 6;
	}
	fprintf(file,"                                                                                \n");
	if (new_format == true)
	{
		fprintf(file,"%%FLAG POINTERS                                                                  \n");
		fprintf(file,"%%FORMAT(10I8)                                                                   \n");
	}
	for (i=0;i<30;i++)
	{
		if ((i%int_number == 0) && (i != 0)) fprintf(file,"\n");
		fprintf(file,"%*d",int_length,new_pointers[i]);
	}
	fprintf(file,"\n");
	if (new_format == true) 
	{
		fprintf(file,"%*d",int_length,0);
		fprintf(file,"\n");
	}

	// write ATOM_NAME
	if (new_format == true)
	{
		fprintf(file,"%%FLAG ATOM_NAME                                                                 \n");
		fprintf(file,"%%FORMAT(20a4)                                                                   \n");
	}
	for (i=0;i<m_num_atoms;i++)
	{
		if ((*p_layer)[i] == 1)
		{
			if ((map_of_order.find(i)->second%20 == 0) && (map_of_order.find(i)->second != 0)) fprintf(file,"\n");
			fprintf(file,"%s",m_atoms[i].m_name);
		}
		else if ((*p_layer)[i] == 2)
		{
			if ((map_of_order.find(i)->second%20 == 0) && (map_of_order.find(i)->second != 0)) fprintf(file,"\n");
			fprintf(file,"%s",m_atoms[link_map.find(i)->second].m_name);
		}
	}
	fprintf(file,"\n");

	// write CHARGE
	if (new_format == true)
	{
		fprintf(file,"%%FLAG CHARGE                                                                    \n");
		fprintf(file,"%%FORMAT(5E16.8)                                                                 \n");
	}
	for (i=0;i<m_num_atoms;i++)
	{
		if ((*p_layer)[i] == 1)
		{
			if ((map_of_order.find(i)->second%5 == 0) && (map_of_order.find(i)->second != 0)) fprintf(file,"\n");
			sprintf(line,"%16.8E",m_atoms[i].m_charge);
			sscanf(line,"%d%*c%d%*c%d",&dec,&frac,&exp);
			fprintf(file,"%3d.%08dE%+03d",dec,frac,exp);
		}
		else if ((*p_layer)[i] == 2)
		{
			if ((map_of_order.find(i)->second%5 == 0) && (map_of_order.find(i)->second != 0)) fprintf(file,"\n");
			sprintf(line,"%16.8E",m_atoms[link_map.find(i)->second].m_charge);
			sscanf(line,"%d%*c%d%*c%d",&dec,&frac,&exp);
			fprintf(file,"%3d.%08dE%+03d",dec,frac,exp);
		}
	}
	fprintf(file,"\n");

	// write MASS
	if (new_format == true)
	{
		fprintf(file,"%%FLAG MASS                                                                      \n");
		fprintf(file,"%%FORMAT(5E16.8)                                                                 \n");
	}
	for (i=0;i<m_num_atoms;i++)
	{
		if ((*p_layer)[i] == 1)
		{
			if ((map_of_order.find(i)->second%5 == 0) && (map_of_order.find(i)->second != 0)) fprintf(file,"\n");
			sprintf(line,"%16.8E",m_atoms[i].m_mass);
			sscanf(line,"%d%*c%d%*c%d",&dec,&frac,&exp);
			fprintf(file,"%3d.%08dE%+03d",dec,frac,exp);
		}
		else if ((*p_layer)[i] == 2)
		{
			if ((map_of_order.find(i)->second%5 == 0) && (map_of_order.find(i)->second != 0)) fprintf(file,"\n");
			sprintf(line,"%16.8E",m_atoms[link_map.find(i)->second].m_mass);
			sscanf(line,"%d%*c%d%*c%d",&dec,&frac,&exp);
			fprintf(file,"%3d.%08dE%+03d",dec,frac,exp);
		}
	}
	fprintf(file,"\n");

	// write ATOM_TYPE_INDEX
	if (new_format == true)
	{
		fprintf(file,"%%FLAG ATOM_TYPE_INDEX                                                           \n");
		fprintf(file,"%%FORMAT(10I8)                                                                   \n");
	}
	for (i=0;i<m_num_atoms;i++)
	{
		if ((*p_layer)[i] == 1)
		{
			if ((map_of_order.find(i)->second%int_number == 0) && (map_of_order.find(i)->second != 0)) fprintf(file,"\n");
			fprintf(file,"%*d",int_length,m_atoms[i].m_vdw_index);
		}
		else if ((*p_layer)[i] == 2)
		{
			if ((map_of_order.find(i)->second%int_number == 0) && (map_of_order.find(i)->second != 0)) fprintf(file,"\n");
			fprintf(file,"%*d",int_length,m_atoms[link_map.find(i)->second].m_vdw_index);
		}
	}
	fprintf(file,"\n");

	// write NUMBER_EXCLUDED_ATOMS
	if (new_format == true)
	{
		fprintf(file,"%%FLAG NUMBER_EXCLUDED_ATOMS                                                     \n");
		fprintf(file,"%%FORMAT(10I8)                                                                   \n");
	}
	for (i=0;i<m_num_atoms;i++)
	{
		if ((*p_layer)[i] < 3)
		{
			if ((map_of_order.find(i)->second%int_number == 0) && (map_of_order.find(i)->second != 0)) fprintf(file,"\n");
			fprintf(file,"%*d",int_length,excluded_vect[map_of_order.find(i)->second]);
		}
	}
	fprintf(file,"\n");

	// write NONBONDED_PARM_INDEX
	m_parm.m_nonbond_parm.WriteNonbondIndex(file,new_format);

	// write RESIDUE_LABEL
	if (new_format == true)
	{
		fprintf(file,"%%FLAG RESIDUE_LABEL                                                             \n");
		fprintf(file,"%%FORMAT(20a4)                                                                   \n");
	}
	fprintf(file,"QMR \n");

	// write RESIDUE_POINTER
	if (new_format == true)
	{
		fprintf(file,"%%FLAG RESIDUE_POINTER                                                           \n");
		fprintf(file,"%%FORMAT(10I8)                                                                   \n");
	}
	fprintf(file,"%*d\n",int_length,1);
	
	// write BOND_FORCE_CONSTANT and BOND_EQUIL_VALUE
	m_parm.m_bond_parm.WriteParameters(file,new_format,true);

	// write ANGLE_FORCE_CONSTANT and ANGLE_EQUIL_VALUE
	m_parm.m_angle_parm.WriteParameters(file,new_format,false);

	// write DIHEDRAL_FORCE_CONSTANT, DIHEDRAL_PERIODICITY, DIHEDRAL_PHASE and SOLTY
	m_parm.m_dihedral_parm.WriteParameters(file,new_format);

	// write LENNARD_JONES_ACOEF and LENNARD_JONES_BCOEF
	m_parm.m_nonbond_parm.WriteLennardJones(file,new_format);

	//write BONDS_INC_HYDROGEN and BONDS_WITHOUT_HYDROGEN
	m_parm.m_bonds_with_h.WriteParameters_qm(file,new_format,true,p_layer,&map_of_order,&(m_parm.m_bonds_without_h),m_atoms,&link_map);
	m_parm.m_bonds_without_h.WriteParameters_qm(file,new_format,false,p_layer,&map_of_order,&(m_parm.m_bonds_without_h),m_atoms,&link_map);

	// write ANGLES_INC_HYDROGEN and ANGLES_WITHOUT_HYDROGEN
	m_parm.m_angles_with_h.WriteParameters_qm(file,new_format,true,p_layer,&map_of_order,&(m_parm.m_angles_without_h),m_atoms,&link_map);
	m_parm.m_angles_without_h.WriteParameters_qm(file,new_format,false,p_layer,&map_of_order,&(m_parm.m_angles_without_h),m_atoms,&link_map);

	// write DIHEDRALS_INC_HYDROGEN and DIHEDRALS_WITHOUT_HYDROGEN
	m_parm.m_dihedrals_with_h.WriteParameters_qm(file,new_format,true,p_layer,&map_of_order,&(m_parm.m_dihedrals_without_h),m_atoms,&link_map);
	m_parm.m_dihedrals_without_h.WriteParameters_qm(file,new_format,false,p_layer,&map_of_order,&(m_parm.m_dihedrals_without_h),m_atoms,&link_map);

	// write EXCLUDED_ATOMS_LIST
	n = 0;
	if (new_format == true)
	{
		fprintf(file,"%%FLAG EXCLUDED_ATOMS_LIST                                                       \n");
		fprintf(file,"%%FORMAT(10I8)                                                                   \n");
	}
	excluded_sum = 0;
	for(i=0;i<m_num_atoms;i++)
	{
		if ((*p_layer)[i] < 3)
		{
			check = false;
			for(j=excluded_sum;j<excluded_sum+m_parm.m_excluded.m_num_excluded[i];j++)
			{
				if (m_parm.m_excluded.m_excluded_list[j] == 0)
				{
					if ((n%int_number == 0) && (n != 0)) fprintf(file,"\n");
					fprintf(file,"%*d",int_length,0);
					check = true;
					n++;
				}
				else if ((*p_layer)[m_parm.m_excluded.m_excluded_list[j]-1] < 3)
				{
					if ((n%int_number == 0) && (n != 0)) fprintf(file,"\n");
					fprintf(file,"%*d",int_length,map_of_order.find(m_parm.m_excluded.m_excluded_list[j]-1)->second+1);
					check = true;
					n++;
				}
			}
			if (check == false) 
			{
				if ((n%int_number == 0) && (n != 0)) fprintf(file,"\n");
				fprintf(file,"%*d",int_length,0);
				n++;
			}
		}
		excluded_sum += m_parm.m_excluded.m_num_excluded[i];
	}
	fprintf(file,"\n");

	// write HBOND_ACOEF, HBOND_BCOEF, HBCUT
	m_parm.m_nonbond_parm.WriteHBonds(file,new_format);

	// write AMBER_ATOM_TYPE
	if (new_format == true)
	{
		fprintf(file,"%%FLAG AMBER_ATOM_TYPE                                                           \n");
		fprintf(file,"%%FORMAT(20a4)                                                                   \n");
	}
	for (i=0;i<m_num_atoms;i++)
	{
		if ((*p_layer)[i] < 3)
		{
			if ((*p_layer)[i] == 1)
			{
				if ((map_of_order.find(i)->second%20 == 0) && (map_of_order.find(i)->second != 0)) fprintf(file,"\n");
				fprintf(file,"%s",m_atoms[i].m_type);
			}
			else if ((*p_layer)[i] == 2)
			{
				if ((map_of_order.find(i)->second%20 == 0) && (map_of_order.find(i)->second != 0)) fprintf(file,"\n");
				fprintf(file,"%s",m_atoms[link_map.find(i)->second].m_type);
			}
		}
	}
	fprintf(file,"\n");

	// write TREE_CHAIN_CLASSIFICATION
	if (new_format == true)
	{
		fprintf(file,"%%FLAG TREE_CHAIN_CLASSIFICATION                                                 \n");
		fprintf(file,"%%FORMAT(20a4)                                                                   \n");
	}
	for (i=0;i<m_num_atoms;i++)
	{
		if ((*p_layer)[i] < 3)
		{
			if ((*p_layer)[i] == 1)
			{
				if ((map_of_order.find(i)->second%20 == 0) && (map_of_order.find(i)->second != 0)) fprintf(file,"\n");
				fprintf(file,"%s",m_atoms[i].m_tree);
			}
			else if ((*p_layer)[i] == 2)
			{
				if ((map_of_order.find(i)->second%20 == 0) && (map_of_order.find(i)->second != 0)) fprintf(file,"\n");
				fprintf(file,"%s",m_atoms[link_map.find(i)->second].m_tree);
			}
		}
	}
	fprintf(file,"\n");

	// write JOIN_ARRAY
	if (new_format == true)
	{
		fprintf(file,"%%FLAG JOIN_ARRAY                                                                \n");
		fprintf(file,"%%FORMAT(10I8)                                                                   \n");
	}
	for (i=0;i<m_num_atoms;i++)
	{
		if ((*p_layer)[i] < 3)
		{
			if ((map_of_order.find(i)->second%int_number == 0) && (map_of_order.find(i)->second != 0)) fprintf(file,"\n");
			fprintf(file,"%*d",int_length,0);
		}
	}
	fprintf(file,"\n");

	// write IROTAT
	if (new_format == true)
	{
		fprintf(file,"%%FLAG IROTAT                                                                    \n");
		fprintf(file,"%%FORMAT(10I8)                                                                   \n");
	}
	for (i=0;i<m_num_atoms;i++)
	{
		if ((*p_layer)[i] < 3)
		{
			if ((map_of_order.find(i)->second%int_number == 0) && (map_of_order.find(i)->second != 0)) fprintf(file,"\n");
			fprintf(file,"%*d",int_length,0);
		}
	}
	fprintf(file,"\n");

	// write RADII and SCREEN
	if (m_parm.m_general_born != 0) m_parm.m_general_born->WriteGeneralBorn_qm(file,m_num_atoms,p_layer,&map_of_order,&link_map, new_format);
	fclose(file);

	return true;
}

bool molecule::LoadCoordinates(const char* name)
{
	FILE*  file;
	char   line[82];
	fpos_t pos;
	bool   rst_format;
	int    natom;
	int    i;

	if ((file = fopen(name,"r")) == NULL) return false;
	fgets(line,82,file); 
	fgetpos(file,&pos);
	fgets(line,82,file);
	if (strlen(line) > 30) rst_format = false;
	else rst_format = true;
	fsetpos(file,&pos);
	
	if (rst_format)
	{
		fscanf(file,"%d",&natom);
		fgets(line,82,file);
		if ((m_num_atoms != natom) && (m_num_atoms != 0)) return false;
		if (m_num_atoms == 0)
		{
			m_num_atoms = natom;
			m_atoms = new atom[natom];
			m_num_residues = 1;
			m_residues = new residue[1];
			for (i=0;i<m_num_atoms;i++) m_atoms[i].p_residue = &m_residues[0];
		}
	}
	else
	{
		if (m_num_atoms == 0)
		{
			fgetpos(file,&pos);
			i = 0;
			do
			{
				fgets(line,82,file);
				i++;
			} while ((strlen(line) == 81) && (feof(file) == 0));
			natom = 10*(i-1)/3 + (strlen(line)-1)/8;
			fsetpos(file,&pos);
			m_num_atoms = natom;
			m_atoms = new atom[natom];
			m_num_residues = 1;
			m_residues = new residue[1];
			for (i=0;i<m_num_atoms;i++) m_atoms[i].p_residue = &m_residues[0];
		}
		else natom = m_num_atoms;
	}

	for (i=0;i<m_num_atoms;i++)
	{
		fscanf(file,"%lf%lf%lf",&m_atoms[i].m_coord[0],&m_atoms[i].m_coord[1],&m_atoms[i].m_coord[2]);
	}
	fgets(line,82,file); // skip endl
	fgets(line,82,file);
	if ((feof(file) == 0) && !((strlen(line) != 25) && (rst_format == false))) // is not EOF and is NOT crd format with next snap e.g. not 3F8.3
	{
		if (m_parm.m_box == 0) m_parm.InitializeBox();
		sscanf(line,"%lf%lf%lf",&m_parm.m_box->m_box[1],&m_parm.m_box->m_box[2],&m_parm.m_box->m_box[3]);
	}

	fclose(file);
	return true;
}

bool molecule::SaveCoordinates(const char* name, bool restart_format)
{
	FILE* file;
	int i;

	if ((file = fopen(name,"w")) == NULL) return false;
	fprintf(file,"                                                                                \n");
	if (restart_format) 
	{
		fprintf(file,"%5d  0.0000000E+00\n",m_num_atoms);
		for (i=0;i<3*m_num_atoms;i++)
		{
			if ((i%6 == 0) && (i != 0)) fprintf(file,"\n"); // write endl
			fprintf(file,"%12.7lf",m_atoms[i/3].m_coord[i%3]);
		}
		fprintf(file,"\n");
		if (m_parm.m_box != 0) fprintf(file,"%12.7lf%12.7lf%12.7lf  90.0000000  90.0000000  90.0000000\n",m_parm.m_box->m_box[1],m_parm.m_box->m_box[2],m_parm.m_box->m_box[3]);
	}
	else
	{
		for (i=0;i<3*m_num_atoms;i++)
		{
			if ((i%10 == 0) && (i != 0)) fprintf(file,"\n"); // write endl
			fprintf(file,"%8.3lf",m_atoms[i/3].m_coord[i%3]);
		}
		fprintf(file,"\n");
		if (m_parm.m_box != 0) fprintf(file,"%8.3lf%8.3lf%8.3lf\n",m_parm.m_box->m_box[1],m_parm.m_box->m_box[2],m_parm.m_box->m_box[3]);
	}

	fclose(file);
	return true;
}

bool molecule::SavePdb(const char* name)
{
	FILE* file;
	int i, res = 1;
	bool mdl = false;
	if(m_atoms[m_num_atoms-1].m_model!=1) mdl=true;
	int n=0;

	if ((file = fopen(name,"w")) == NULL) return false;
	for (i=0;i<m_num_atoms;i++)
	{
		if (m_atoms[i].p_residue->m_res_number != res)
		{
			res = m_atoms[i].p_residue->m_res_number;
			if ((strcmp(m_atoms[i].m_name,"N   ") != 0) && (strcmp(m_atoms[i].m_name,"P   ") != 0)) fprintf(file,"TER\n");
		}
                if(mdl==true)
                {
                        if(i==0) fprintf(file,"MODEL %d\n",m_atoms[i].m_model);
                        else if(m_atoms[i].m_model!=m_atoms[i-1].m_model) 
			{
				fprintf(file,"ENDMDL\nMODEL %d\n",m_atoms[i].m_model);
				n=0;
			}
                }
		//fprintf(file,"ATOM  %5d %s %s%5d    %8.3lf%8.3lf%8.3lf\n",i+1,m_atoms[i].m_name,m_atoms[i].p_residue->m_name,m_atoms[i].p_residue->m_res_number,m_atoms[i].m_coord[0],m_atoms[i].m_coord[1],m_atoms[i].m_coord[2]);
		fprintf(file,"ATOM  %5d %4s %4s%c%4d    %8.3lf%8.3lf%8.3lf\n",n+1,m_atoms[i].m_name,m_atoms[i].p_residue->m_name,m_atoms[i].p_residue->m_chain,m_atoms[i].p_residue->m_original_res_number,m_atoms[i].m_coord[0],m_atoms[i].m_coord[1],m_atoms[i].m_coord[2]); //KEEPING ORIGINAL RES NUMBERING
		n++;
	}
	if(mdl==true) fprintf(file,"TER\nENDMDL\nEND\n");
	else fprintf(file,"TER\nEND\n");

	fclose(file);
	return true;
}

bool molecule::LoadPdb(const char* name, bool unique_altloc, bool first_model_only)
{
	FILE*  file;
	char   line[256];
	fpos_t pos;
	int    natom = 0;
	int    nres  = 0;
	int    res, old_res;
	char   res_str[256], old_res_str[256];
	char   res_name[50];
        char   chain[256];
        char   res_id[256];
        char   buffer[256];
        bool   use_chain=false;
        bool   formated=false;
        int    i;
	char   icode=' ';
	char   icode_mem=' ';
	char   chain_mem;
	char   altloc;
	char   cmem;
	int    model = 1;

	if ((file = fopen(name,"r")) == NULL) return false;
	
	// deleting old molecule
	if (m_atoms != 0) 
	{
		delete[] m_atoms; 
		m_num_atoms = 0; 
		m_atoms = 0;
	}
	if (m_residues != 0) 
	{
		delete[] m_residues; 
		m_residues = 0; 
		m_num_residues = 0;
	}
	if (m_parm.m_initialize == true) m_parm.KillParm();
	
	// reading
	if(unique_altloc==true) formated=true;
	fgetpos(file,&pos);
        strcpy(old_res_str,"");
	do
	{
		strcpy(line,"");
		fgets(line,256,file);
		if (strncmp("ATOM",line,4) == 0) 
		{
			if(unique_altloc==true)
			{
				cmem=line[16];
				line[16]=' ';
			}
                        sscanf(line,"%*s%*d%*s%*s%s%s",chain,res_id);
			if(unique_altloc==true) line[16]=cmem;
                        if(strlen(chain)==1)
                        {
                                if((chain[0]>='0')&&(chain[0]<='9')&&(strstr(res_id,".")!=NULL)) strcpy(res_str,chain); //sscanf(chain,"%d",&res);
                                else
                                {
                                        for(i=0;i<strlen(res_id);i++) if((res_id[i]<'0')||(res_id[i]>'9')) formated=true;
                                        strcpy(res_str,res_id); //sscanf(res_id,"%d",&res);
                                        use_chain = true;
                                }
                        }
                        else
                        {
                                for(i=0;i<strlen(res_id);i++) if((res_id[i]<'0')||(res_id[i]>'9')) formated=true;
                                strcpy(res_str,chain); //sscanf(chain,"%d",&res);
                        }
                        if ((strcmp(res_str,old_res_str)!=0) || (natom == 0)) //((res != old_res) || (natom == 0))
                        {
                                nres++;
                                strcpy(old_res_str,res_str); //old_res = res;
				natom++;
				if(unique_altloc==true) altloc=line[16];
                        }
			else if(unique_altloc==true)
			{
				if((altloc==' ')&&(line[16]!=' ')) altloc=line[16];
				if((altloc==line[16])||(line[16]==' ')) natom++; // if unique_altloc count only atoms having same altloc as the first atom in this residue 
			}
			else natom++;
		}
		else if((strncmp("ENDMDL",line,6) == 0)&&(first_model_only == true)) break;
	} while (feof(file) == 0);
	fsetpos(file,&pos);
	m_atoms = new atom[natom];
	m_num_atoms = natom;
	m_residues = new residue[nres];
	m_num_residues = nres;
	natom = 0;
	nres  = 0;
	if((use_chain==false)&&(formated==false)) strcpy(chain," ");
	do
	{
		strcpy(line,"");
		fgets(line,256,file);
		if (strncmp("ATOM",line,4) == 0) 
		{
                        if(formated==false)
                        {
                                if(use_chain==true) sscanf(line,"%*s%*d%s%s%s%d%lf%lf%lf",&m_atoms[natom].m_name,&res_name,&chain,&res,&m_atoms[natom].m_coord[0],&m_atoms[natom].m_coord[1],&m_atoms[natom].m_coord[2]);
                                else sscanf(line,"%*s%*d%s%s%d%lf%lf%lf",&m_atoms[natom].m_name,&res_name,&res,&m_atoms[natom].m_coord[0],&m_atoms[natom].m_coord[1],&m_atoms[natom].m_coord[2]);
                        }
                        if((strlen(m_atoms[natom].m_name)>4)||(strlen(res_name)>4)||(formated==true))
                        {
                                strncpy(buffer,&(line[12]),4);
                                buffer[4]='\0';
                                sscanf(buffer,"%s",&m_atoms[natom].m_name);
                                strncpy(buffer,&(line[17]),3);
                                buffer[3]='\0';
                                sscanf(buffer,"%s",&res_name);
                                strncpy(buffer,&(line[22]),4);
                                buffer[4]='\0';
                                sscanf(buffer,"%d",&res);
				strncpy(buffer,&(line[21]),1);
				buffer[1]='\0';
				sscanf(buffer,"%s",&chain);
				if(formated==true) icode=line[26];
                                sscanf(&(line[30]),"%lf%lf%lf",&m_atoms[natom].m_coord[0],&m_atoms[natom].m_coord[1],&m_atoms[natom].m_coord[2]);
                        }
                        if (natom == 0)
                        {
                                strcpy(m_residues[nres].m_name,res_name);
				m_residues[nres].m_chain=chain[0];
                                switch(strlen(m_residues[nres].m_name))
                                {
                                case 1: strcat(m_residues[nres].m_name,"   ");
                                        break;
                                case 2: strcat(m_residues[nres].m_name,"  ");
                                        break;
                                case 3: strcat(m_residues[nres].m_name," ");
                                        break;
                                }
                                m_residues[nres].m_res_number = nres+1;
				m_residues[nres].m_original_res_number = res;
                                m_residues[nres].m_first_atom = natom;
				if(unique_altloc==true) altloc=line[16];
                        }
                        else if ((res != old_res)||((formated==true)&&(icode!=icode_mem))||(chain[0] != chain_mem))
                        {
                                m_residues[nres].m_last_atom = natom-1;
                                nres++;
                                strcpy(m_residues[nres].m_name,res_name);
				m_residues[nres].m_chain=chain[0];
                                switch(strlen(m_residues[nres].m_name))
                                {
                                case 1: strcat(m_residues[nres].m_name,"   ");
                                        break;
                                case 2: strcat(m_residues[nres].m_name,"  ");
                                        break;
                                case 3: strcat(m_residues[nres].m_name," ");
                                        break;
                                }
                                m_residues[nres].m_res_number = nres+1;
				m_residues[nres].m_original_res_number = res;
                                m_residues[nres].m_first_atom = natom;
                                if(unique_altloc==true) altloc=line[16];
                        }
                        switch(strlen(m_atoms[natom].m_name))
                        {
                        case 1: strcat(m_atoms[natom].m_name,"   ");
                                break;
                        case 2: strcat(m_atoms[natom].m_name,"  ");
                                break;
                        case 3: strcat(m_atoms[natom].m_name," ");
                                break;
                        }
                        m_atoms[natom].p_residue = &m_residues[nres];
			m_atoms[natom].m_model = model;
                        old_res = res;
			chain_mem=chain[0];
			if(formated==true) icode_mem=icode;
			if(unique_altloc==true) 
			{
				if((altloc==' ')&&(line[16]!=' ')) altloc=line[16];
				if((altloc==line[16])||(line[16]==' ')) natom++; // do not increase counter if altloc differs
			}
			else natom++;
		}
		else if(strncmp("MODEL",line,5) == 0) sscanf(line,"%*s%d",&model);
		else if((strncmp("ENDMDL",line,6) == 0)&&(first_model_only == true)) break;
	} while (feof(file) == 0);
	m_residues[nres].m_last_atom = natom - 1;
	fclose(file);
	return true;
}

bool molecule::SaveGaussianInput(const char* name, const char* high_layer_file, const char* cut_scale, const char* optimization_file, const char* modify_file, bool electronic_embeding, bool amber_water_type, bool model, double cut_off, bool ions)
{
	FILE*  file;
	FILE*  m_file = 0;
	char   line[256];
	char   atom[3], type[5], check[256];
	int    i,j,k;
	bool   compare;
	int    link_atom, hydrogen, link_num = 0, oxygen;
	int    phase[4];
	int*   order;
	double distance, distance_mem;
	double force[4];
	double scale;
	double* scale_factor = 0;
	multimap<int,int> connect;
	pair<multimap<int,int>::iterator,multimap<int,int>::iterator> range;
	multimap<int,int>::iterator iter;
	multimap<int,int> param;

	if (m_parm.m_initialize == false) return false;
	if (modify_file != 0)
	{
		if ((m_file = fopen(modify_file,"r")) == NULL)
		{
			printf("\nError in opening modify file\n\n");
			return false;
		}
		fgets(line,256,m_file);
		if (strcmp(line,"--head--\n") != 0)
		{
			printf("\nError, missing head in modify file\n\n");
			return false;
		}
	}

	// calculate mask for cutting waters
	order = new int[m_num_atoms];
	mask solut(m_num_atoms);
	if (fabs(cut_off) > 0.001) // if cut_off != 0
	{
		// set solut mask
		for(i=0;i<m_num_residues;i++) //initializing of solut
		{
			if ((strcmp(m_residues[i].GetName(),"WAT ") != 0) && (strcmp(m_residues[i].GetName(),"HOH ") != 0))
			{
				if ((ions == false) || ((ions == true) && (m_residues[i].GetFirst() != m_residues[i].GetLast())))
				{
					for(j=m_residues[i].GetFirst();j<=m_residues[i].GetLast();j++)
					{
						solut.SetFlag(j,1);
					}
				}
			}
		}
		//filling order array
		k = 1;
		for(i=0;i<m_num_residues;i++) 
		{
			if ((strcmp(m_residues[i].GetName(),"WAT ") != 0) && (strcmp(m_residues[i].GetName(),"HOH ") != 0))
			{
				for(j=m_residues[i].GetFirst();j<=m_residues[i].GetLast();j++)
				{
					order[j] = k;
					k++;
				}
			}
			else
			{
				// find oxygen
				oxygen = -1;
				for(j=m_residues[i].GetFirst();j<=m_residues[i].GetLast();j++) 
				{
					if (floor(m_atoms[j].GetMass()) == 16)
					{
						oxygen = j;
						break;
					}
				}
				if (oxygen >=0) // and if oxygen is found
				{
					distance_mem = 10*cut_off*cut_off;
					for(j=0;j<m_num_atoms;j++) // minimax
					{
						if (solut.Flag(j) == 1) // is solut
						{
							distance = (m_atoms[j].X() - m_atoms[oxygen].X())*(m_atoms[j].X() - m_atoms[oxygen].X()) + (m_atoms[j].Y() - m_atoms[oxygen].Y())*(m_atoms[j].Y() - m_atoms[oxygen].Y()) + (m_atoms[j].Z() - m_atoms[oxygen].Z())*(m_atoms[j].Z() - m_atoms[oxygen].Z());
							if (distance < distance_mem) distance_mem = distance; 
						}
					}
					if (distance_mem > cut_off*cut_off)
					{
						for(j=m_residues[i].GetFirst();j<=m_residues[i].GetLast();j++)
						{		
							order[j] = 0;
						}
					}
					else
					{
						for(j=m_residues[i].GetFirst();j<=m_residues[i].GetLast();j++)
						{		
							order[j] = k;
							k++;
						}
					}
				}
				else
				{
					for(j=m_residues[i].GetFirst();j<=m_residues[i].GetLast();j++)
					{		
						order[j] = k;
						k++;
					}
				}
			}
		}
	}
	else
	{
		for(i=0;i<m_num_atoms;i++)
		{
			order[i] = i+1;
		}
	}
	
	// read optimization and high layer molecular masks (if exists)
	mask optimization(m_num_atoms, optimization_file);
	mask high_layer(m_num_atoms, high_layer_file);

	// read connectivity from topology bonds
	for(i=0;i<m_parm.m_bonds_with_h.m_max_index;i++)
	{
		connect.insert(pair<const int,int> (m_parm.m_bonds_with_h.m_i[i]/3,m_parm.m_bonds_with_h.m_j[i]/3));
		connect.insert(pair<const int,int> (m_parm.m_bonds_with_h.m_j[i]/3,m_parm.m_bonds_with_h.m_i[i]/3));
	}
	for(i=0;i<m_parm.m_bonds_without_h.m_max_index;i++)
	{
		connect.insert(pair<const int,int> (m_parm.m_bonds_without_h.m_i[i]/3,m_parm.m_bonds_without_h.m_j[i]/3));
		connect.insert(pair<const int,int> (m_parm.m_bonds_without_h.m_j[i]/3,m_parm.m_bonds_without_h.m_i[i]/3));
	}

	// calculate mask for charges
	mask buffer_mask = high_layer;
	mask expanded_core = high_layer;
	for(i = 0;i<3;i++)
	{
		for(j=0;j<m_num_atoms;j++)
		{
			if (buffer_mask.Flag(j) == 1)
			{
				expanded_core.SetFlag(j,1);
				range = connect.equal_range(j);
				for(iter=range.first;iter!=range.second;iter++) 
				{
					if ((i == 0) && (buffer_mask.Flag((*iter).second) == 0)) link_num++;
					expanded_core.SetFlag((*iter).second,1);
				}
			}
		}
		buffer_mask = expanded_core;
	}

	// read scale factors
	if (link_num != 0)
	{
		scale_factor = new double[link_num];
		for(i=0;i<link_num;i++) scale_factor[i] = 1.0;
	}
	if (cut_scale != 0) if ((file = fopen(cut_scale,"r")) != NULL)
	{
		for(i=0;i<link_num;i++)
		{
			fscanf(file,"%lf",&scale);
			if (feof(file) != 0) break;
			scale_factor[i] = scale;
		}
		fclose(file);
	}
	link_num = 0;

	if ((file = fopen(name,"w")) == NULL) return false;
	
	// WRITE HEADER
	// write check
	strcpy(check,name);
	for(i=0;check[i]!=0;i++) if (check[i] == '.') check[i] = 0;
	fprintf(file,"%%chk=%s.chk\n",check);
	
	//write command line
	if (modify_file != 0)
	{
		fgets(line,256,m_file);
		while (strcmp(line,"--charge--\n") != 0)
		{
			fprintf(file,"%s",line);
			fgets(line,256,m_file);
		}
		fprintf(file,"\nTitle Card Required\n\n");
	}
	else
	{
		if (high_layer.IsEmpty()) fprintf(file,"#p AMBER=SoftOnly geom=connectivity\n\n");
		else if (model == true) 
		{
			if (electronic_embeding == true) fprintf(file,"#p HF/STO-3G Charge\n\n");
			if (electronic_embeding == false) fprintf(file,"#p HF/STO-3G\n\n");
		}
		else if (electronic_embeding == true) fprintf(file,"#p ONIOM(HF/STO-3G:AMBER=SoftOnly)=EmbedCharge geom=connectivity\n\n");
		else fprintf(file,"#p ONIOM(HF/STO-3G:AMBER=SoftOnly)=MK geom=connectivity\n\n");
		fprintf(file,"Title Card Required\n\n");
	}

	// write charge
	if (modify_file != 0)
	{
		fgets(line,256,m_file);
		while (strcmp(line,"--modredundant--\n") != 0)
		{
			fprintf(file,"%s",line);
			fgets(line,256,m_file);
		}
	}
	else
	{
		if (high_layer.IsEmpty() || (model == true)) fprintf(file,"0 1\n");
		else fprintf(file,"0 1 0 1 0 1\n");	
	}

	for(i=0;i<m_num_atoms;i++)
	{
		if (order[i] != 0) 
		{
		
		// assign element name from atom mass
		switch((int)floor(m_atoms[i].m_mass)) 
		{
		case 1:strcpy(atom,"H");
			break;
		case 12:strcpy(atom,"C");
			break;
		case 14:strcpy(atom,"N");
			break;
		case 16:strcpy(atom,"O");
			break;
		case 32:strcpy(atom,"S");
			break;
		case 30:strcpy(atom,"P");
			break;
		case 126:strcpy(atom,"I");
			break;
		case 79:strcpy(atom,"Br");
			break;
		case 35:strcpy(atom,"Cl");
			break;
		case 19:strcpy(atom,"F");
			break;
		case  6:strcpy(atom,"Li");
			break;
		case 22:strcpy(atom,"Na");
			break;
		case 39:strcpy(atom,"K");
			break;
		case 85:strcpy(atom,"Rb");
			break;
		case 132:strcpy(atom,"Cs");
			break;
		case 24:strcpy(atom,"Mg");
			break;
		case 40:strcpy(atom,"Ca");
			break;
		case 63:strcpy(atom,"Cu");
			break;
		case 55:strcpy(atom,"Fe");
			break;
		default:strcpy(atom,"X");
		}
		sscanf(m_atoms[i].m_type,"%s",&type); // skip spaces
		link_atom = -1;
		if (high_layer.Flag(i) == 0 ) // assign link atoms
		{
			range = connect.equal_range(i);
			for(iter=range.first;iter!=range.second;iter++)
				if (high_layer.Flag((*iter).second) == 1) link_atom = (*iter).second; // link_atom <=> atom in QM with bonded to MM
		}
		
		// WRITE ATOM SPECIFICATION
		if (model == false)
		{
			fprintf(file," %s-%s-%8.6lf",atom,type,m_atoms[i].m_charge/18.2223);
			for(j=0;j<(4-(int)strlen(atom)-(int)strlen(type));j++) fprintf(file," "); // fill spaces
			if (m_atoms[i].m_charge>0) fprintf(file," "); // fill spaces
		}
		else if (high_layer.Flag(i) == 1) fprintf(file," %s\t",atom);
		else if (link_atom != -1) fprintf(file," H\t");
		
		// WRITE OPTIMIZATION FLAG
		if ((model == false) || (high_layer.Flag(i) == 1) || (link_atom != -1))
		{
			if (optimization.Flag(i) == 0) fprintf(file,"  0 ");
			else fprintf(file," -1 ");
		}

		// write cartesian coordinates
		if (model == false)
		{
			fprintf(file,"%12.6lf%12.6lf%12.6lf",m_atoms[i].m_coord[0],m_atoms[i].m_coord[1],m_atoms[i].m_coord[2]);
		}
		else if (high_layer.Flag(i) == 1)
		{
			fprintf(file,"%15.9lf%15.9lf%15.9lf",m_atoms[i].m_coord[0],m_atoms[i].m_coord[1],m_atoms[i].m_coord[2]);
		}
		else if (link_atom != -1)
		{
			fprintf(file,"%15.9lf%15.9lf%15.9lf",(m_atoms[i].m_coord[0]-m_atoms[link_atom].m_coord[0])*scale_factor[link_num] + m_atoms[link_atom].m_coord[0],(m_atoms[i].m_coord[1]-m_atoms[link_atom].m_coord[1])*scale_factor[link_num] + m_atoms[link_atom].m_coord[1],(m_atoms[i].m_coord[2]-m_atoms[link_atom].m_coord[2])*scale_factor[link_num] + m_atoms[link_atom].m_coord[2]);
			link_num++;
		}

		// WRITE LAYER
		if (model == false)
		{
			if (high_layer.Flag(i) == 0) 
			{
				fprintf(file," L");
				if (link_atom != -1) 
				{
					hydrogen = -1;
					range = connect.equal_range(link_atom);
					for(iter=range.first;iter!=range.second;iter++)
						if ((int)floor(m_atoms[(*iter).second].m_mass) == 1) hydrogen = (*iter).second;
					if (hydrogen != -1) 
					{
						sscanf(m_atoms[hydrogen].m_type,"%s",&type); // skip spaces
						fprintf(file," H-%s-%8.6lf %d",type,m_atoms[hydrogen].m_charge/18.2223,link_atom+1);
					}
					else fprintf(file," H-H?-0.000000 %d",link_atom+1); // !!!!! NEED TO ADD EXCEPTION !!!!!!!! ted na to seru...
					if (scale_factor != 0)
					{
						if (scale_factor[link_num] != 1) fprintf(file," %8.6lf",scale_factor[link_num]);
						link_num++;
					}
				}
			}
			else fprintf(file," H");
		}
		if ((model == false) || (high_layer.Flag(i) == 1) || (link_atom != -1)) fprintf(file,"\n");
		}
	}
	fprintf(file,"\n");
	
	if (model == false)
	{
		// WRITE CONNECTIVITY
		for(i=0;i<m_num_atoms;i++)
		{
			if (order[i] != 0)
			{
			fprintf(file," %d ",order[i]); //i+1);
			if ((amber_water_type == true) || (strcmp(m_atoms[i].m_type,"HW  ") != 0))
			{
				range = connect.equal_range(i);
				for(iter=range.first;iter!=range.second;iter++)
					if ((*iter).second > i) fprintf(file,"%d 1.0 ",order[(*iter).second]);//(*iter).second+1);
			}
			fprintf(file,"\n");
			}
		}
		fprintf(file,"\n");	

		// WRITE MODREDUNDANT
		if (modify_file != 0)
		{
			fgets(line,256,m_file);
			while (strcmp(line,"--parameters--\n") != 0)
			{
				fprintf(file,"%s",line);
				fgets(line,256,m_file);
			}
			fprintf(file,"\n");
			fgets(line,256,m_file);
			while (strcmp(line,"--end--\n") != 0)
			{
				fprintf(file,"%s",line);
				fgets(line,256,m_file);
			}
		}

		fprintf(file,"NonBon 3 1 0 0 0.000 0.000 0.500 0.000 0.000 -1.000\n");
		// WRITE BOND PARAMETERS
		for(i=0;i<m_parm.m_bonds_with_h.m_max_index;i++) // cycle through all bonds with hydrogen
		{
			// iterate through map and compare bonds types in map with bond type in i-th step
			compare = false;
			range = param.equal_range(m_parm.m_bonds_with_h.m_index[i]);
			for(iter=range.first;iter!=range.second;iter++)
			{
				compare = (compare || m_parm.m_bonds_with_h.Compare(i,(*iter).second,m_atoms));
			}
			// if bond type is not in the map than insert it
			if (compare == false) param.insert(pair<int,int> (m_parm.m_bonds_with_h.m_index[i],i));
		}
		for(iter=param.begin();iter!=param.end();iter++) // write all unique bonds with hydrogen
			fprintf(file,"HrmStr1 %s%s%8.3lf%9.4lf\n",m_atoms[m_parm.m_bonds_with_h.m_i[(*iter).second]/3].m_type,m_atoms[m_parm.m_bonds_with_h.m_j[(*iter).second]/3].m_type,m_parm.m_bond_parm.m_force_const[(*iter).first-1],m_parm.m_bond_parm.m_equil_value[(*iter).first-1]);
		param.clear();
		for(i=0;i<m_parm.m_bonds_without_h.m_max_index;i++) // cycle through all bonds without hydrogen
		{
			// iterate through map and compare bonds types in map with bond type in i-th step
			compare = false;
			range = param.equal_range(m_parm.m_bonds_without_h.m_index[i]);
			for(iter=range.first;iter!=range.second;iter++)
			{
				compare = (compare || m_parm.m_bonds_without_h.Compare(i,(*iter).second,m_atoms));
			}
			// if bond type is not in the map than insert it
			if (compare == false) param.insert(pair<int,int> (m_parm.m_bonds_without_h.m_index[i],i));
		}
		for(iter=param.begin();iter!=param.end();iter++)
			fprintf(file,"HrmStr1 %s%s%8.3lf%9.4lf\n",m_atoms[m_parm.m_bonds_without_h.m_i[(*iter).second]/3].m_type,m_atoms[m_parm.m_bonds_without_h.m_j[(*iter).second]/3].m_type,m_parm.m_bond_parm.m_force_const[(*iter).first-1],m_parm.m_bond_parm.m_equil_value[(*iter).first-1]);
		param.clear();

		// WRITE ANGLE PARAMETERS
		if (amber_water_type == true) fprintf(file,"HrmBnd1 OW  HW  HW  %8.3lf%8.3lf\nHrmBnd1 HW  OW  HW  %8.3lf%8.3lf\n",0.0,120.0,0.0,120.0); // set water angle to zero	

		for(i=0;i<m_parm.m_angles_with_h.m_max_index;i++)
		{
			// iterate through map and compare angles types in map with angle type in i-th step
			compare = false;
			range = param.equal_range(m_parm.m_angles_with_h.m_index[i]);
			for(iter=range.first;iter!=range.second;iter++)
			{
				compare = (compare || m_parm.m_angles_with_h.Compare(i,(*iter).second,m_atoms));
			}
			// if bond type is not in the map than insert it
			if (compare == false) param.insert(pair<int,int> (m_parm.m_angles_with_h.m_index[i],i));
		}
		for(iter=param.begin();iter!=param.end();iter++)
			fprintf(file,"HrmBnd1 %s%s%s%8.3lf%9.4lf\n",m_atoms[m_parm.m_angles_with_h.m_i[(*iter).second]/3].m_type,m_atoms[m_parm.m_angles_with_h.m_j[(*iter).second]/3].m_type,m_atoms[m_parm.m_angles_with_h.m_k[(*iter).second]/3].m_type,m_parm.m_angle_parm.m_force_const[(*iter).first-1],180*m_parm.m_angle_parm.m_equil_value[(*iter).first-1]/3.1415926535897932384626433832795);
		param.clear();
		for(i=0;i<m_parm.m_angles_without_h.m_max_index;i++)
		{
			// iterate through map and compare angles types in map with angle type in i-th step
			compare = false;
			range = param.equal_range(m_parm.m_angles_without_h.m_index[i]);
			for(iter=range.first;iter!=range.second;iter++)
			{
				compare = (compare || m_parm.m_angles_without_h.Compare(i,(*iter).second,m_atoms));
			}
			// if bond type is not in the map than insert it
			if (compare == false) param.insert(pair<int,int> (m_parm.m_angles_without_h.m_index[i],i));
		}
		for(iter=param.begin();iter!=param.end();iter++)
			fprintf(file,"HrmBnd1 %s%s%s%8.3lf%9.4lf\n",m_atoms[m_parm.m_angles_without_h.m_i[(*iter).second]/3].m_type,m_atoms[m_parm.m_angles_without_h.m_j[(*iter).second]/3].m_type,m_atoms[m_parm.m_angles_without_h.m_k[(*iter).second]/3].m_type,m_parm.m_angle_parm.m_force_const[(*iter).first-1],180*m_parm.m_angle_parm.m_equil_value[(*iter).first-1]/3.1415926535897932384626433832795);
		param.clear();

		// WRITE TORSION PARAMETERS
		for(i=0;i<m_parm.m_dihedrals_with_h.m_max_index;i++)
		{
			// iterate through map and compare angles types in map with bond type in i-th step
			compare = false;
			range = param.equal_range(m_parm.m_dihedrals_with_h.m_index[i]);
			for(iter=range.first;iter!=range.second;iter++)
			{
				compare = (compare || m_parm.m_dihedrals_with_h.Compare(i,(*iter).second,m_atoms));
			}
			// if bond type is not in the map than insert it
			if (compare == false) param.insert(pair<int,int> (m_parm.m_dihedrals_with_h.m_index[i],i));
		} 
		for(iter=param.begin();iter!=param.end();iter++)
		{
			// if torsion is improper write it to file
			if (m_parm.m_dihedrals_with_h.m_l[(*iter).second] < 0) fprintf(file,"ImpTrs %s%s%s%s%8.3lf%8.3lf%8.3lf\n",m_atoms[abs(m_parm.m_dihedrals_with_h.m_i[(*iter).second]/3)].m_type,m_atoms[abs(m_parm.m_dihedrals_with_h.m_j[(*iter).second]/3)].m_type,m_atoms[abs(m_parm.m_dihedrals_with_h.m_k[(*iter).second]/3)].m_type,m_atoms[abs(m_parm.m_dihedrals_with_h.m_l[(*iter).second]/3)].m_type,m_parm.m_dihedral_parm.m_force_const[(*iter).first-1],180*m_parm.m_dihedral_parm.m_phase[(*iter).first-1]/3.1415926535897932384626433832795,m_parm.m_dihedral_parm.m_periodicity[(*iter).first-1]);
			else 
			{
				if (m_parm.m_dihedrals_with_h.m_k[(*iter).second] > 0) // if torsion is not improper
				{
					phase[0] = phase[1] = phase[2] = phase[3] = 0;
					force[0] = force[1] = force[2] = force[3] = 0;
					phase[(int)m_parm.m_dihedral_parm.m_periodicity[m_parm.m_dihedrals_with_h.m_index[(*iter).second]-1]-1] = (int)(180*m_parm.m_dihedral_parm.m_phase[m_parm.m_dihedrals_with_h.m_index[(*iter).second]-1]/3.1415926535897932384626433832795);
					force[(int)m_parm.m_dihedral_parm.m_periodicity[m_parm.m_dihedrals_with_h.m_index[(*iter).second]-1]-1] = m_parm.m_dihedral_parm.m_force_const[m_parm.m_dihedrals_with_h.m_index[(*iter).second]-1];
					i = 1;
					// compare type of torsion with next (+i == +1) torsion and increase i until torsion types differ, than write it to file
					compare = m_parm.m_dihedrals_with_h.Compare((*iter).second,(*iter).second+i,m_atoms); 
					while (compare == true)
					{
						phase[(int)m_parm.m_dihedral_parm.m_periodicity[m_parm.m_dihedrals_with_h.m_index[(*iter).second+i]-1]-1] = (int)(180*m_parm.m_dihedral_parm.m_phase[m_parm.m_dihedrals_with_h.m_index[(*iter).second+i]-1]/3.1415926535897932384626433832795);
						force[(int)m_parm.m_dihedral_parm.m_periodicity[m_parm.m_dihedrals_with_h.m_index[(*iter).second+i]-1]-1] = m_parm.m_dihedral_parm.m_force_const[m_parm.m_dihedrals_with_h.m_index[(*iter).second+i]-1];
						i++;
						compare = m_parm.m_dihedrals_with_h.Compare((*iter).second,(*iter).second+i,m_atoms);
					}
					fprintf(file,"AmbTrs %s%s%s%s%4d%4d%4d%4d%8.3lf%8.3lf%8.3lf%8.3lf 1.0\n",m_atoms[abs(m_parm.m_dihedrals_with_h.m_i[(*iter).second]/3)].m_type,m_atoms[abs(m_parm.m_dihedrals_with_h.m_j[(*iter).second]/3)].m_type,m_atoms[abs(m_parm.m_dihedrals_with_h.m_k[(*iter).second]/3)].m_type,m_atoms[abs(m_parm.m_dihedrals_with_h.m_l[(*iter).second]/3)].m_type,phase[0],phase[1],phase[2],phase[3],force[0],force[1],force[2],force[3]);
				}
			}
		}
		param.clear(); 
		for(i=0;i<m_parm.m_dihedrals_without_h.m_max_index;i++)
		{
			// iterate through map and compare angles types in map with bond type in i-th step
			compare = false;
			range = param.equal_range(m_parm.m_dihedrals_without_h.m_index[i]);
			for(iter=range.first;iter!=range.second;iter++)
			{
				compare = (compare || m_parm.m_dihedrals_without_h.Compare(i,(*iter).second,m_atoms)); 
			}
			// if bond type is not in the map than insert it
			if (compare == false) param.insert(pair<int,int> (m_parm.m_dihedrals_without_h.m_index[i],i));
		} 
		for(iter=param.begin();iter!=param.end();iter++)
		{
			// if torsion is improper write it to file
			if (m_parm.m_dihedrals_without_h.m_l[(*iter).second] < 0) fprintf(file,"ImpTrs %s%s%s%s%8.3lf%8.3lf%8.3lf\n",m_atoms[abs(m_parm.m_dihedrals_without_h.m_i[(*iter).second]/3)].m_type,m_atoms[abs(m_parm.m_dihedrals_without_h.m_j[(*iter).second]/3)].m_type,m_atoms[abs(m_parm.m_dihedrals_without_h.m_k[(*iter).second]/3)].m_type,m_atoms[abs(m_parm.m_dihedrals_without_h.m_l[(*iter).second]/3)].m_type,m_parm.m_dihedral_parm.m_force_const[(*iter).first-1],180*m_parm.m_dihedral_parm.m_phase[(*iter).first-1]/3.1415926535897932384626433832795,m_parm.m_dihedral_parm.m_periodicity[(*iter).first-1]);
			else 
			{
				if (m_parm.m_dihedrals_without_h.m_k[(*iter).second] > 0) // if torsion is not improper
				{
					phase[0] = phase[1] = phase[2] = phase[3] = 0;
					force[0] = force[1] = force[2] = force[3] = 0;
					phase[(int)m_parm.m_dihedral_parm.m_periodicity[m_parm.m_dihedrals_without_h.m_index[(*iter).second]-1]-1] = (int)(180*m_parm.m_dihedral_parm.m_phase[m_parm.m_dihedrals_without_h.m_index[(*iter).second]-1]/3.1415926535897932384626433832795);
					force[(int)m_parm.m_dihedral_parm.m_periodicity[m_parm.m_dihedrals_without_h.m_index[(*iter).second]-1]-1] = m_parm.m_dihedral_parm.m_force_const[m_parm.m_dihedrals_without_h.m_index[(*iter).second]-1];
					i = 1;
					// compare type of torsion with next (+i == +1) torsion and increase i until torsion types differ, than write it to file
					compare = m_parm.m_dihedrals_without_h.Compare((*iter).second,(*iter).second+i,m_atoms); 
					while (compare == true)
					{
						phase[(int)m_parm.m_dihedral_parm.m_periodicity[m_parm.m_dihedrals_without_h.m_index[(*iter).second+i]-1]-1] = (int)(180*m_parm.m_dihedral_parm.m_phase[m_parm.m_dihedrals_without_h.m_index[(*iter).second+i]-1]/3.1415926535897932384626433832795);
						force[(int)m_parm.m_dihedral_parm.m_periodicity[m_parm.m_dihedrals_without_h.m_index[(*iter).second+i]-1]-1] = m_parm.m_dihedral_parm.m_force_const[m_parm.m_dihedrals_without_h.m_index[(*iter).second+i]-1];
						i++;
						compare = m_parm.m_dihedrals_without_h.Compare((*iter).second,(*iter).second+i,m_atoms); 
					}
					fprintf(file,"AmbTrs %s%s%s%s%4d%4d%4d%4d%8.3lf%8.3lf%8.3lf%8.3lf 1.0\n",m_atoms[abs(m_parm.m_dihedrals_without_h.m_i[(*iter).second]/3)].m_type,m_atoms[abs(m_parm.m_dihedrals_without_h.m_j[(*iter).second]/3)].m_type,m_atoms[abs(m_parm.m_dihedrals_without_h.m_k[(*iter).second]/3)].m_type,m_atoms[abs(m_parm.m_dihedrals_without_h.m_l[(*iter).second]/3)].m_type,phase[0],phase[1],phase[2],phase[3],force[0],force[1],force[2],force[3]);
				}
			}
		}
		param.clear();

		// WRITE VDW PARAMETERS
		for(i=0;i<m_num_atoms;i++)
		{
			// iterate through map and compare atom types in map with atom type in i-th step
			compare = false;
			range = param.equal_range(m_atoms[i].m_vdw_index);
			for(iter=range.first;iter!=range.second;iter++)
			{
				compare = (compare || (strcmp(m_atoms[i].m_type,m_atoms[(*iter).second].m_type) == 0));
			}
			// if atom type is not in the map than insert it
			if (compare == false) param.insert(pair<int,int> (m_atoms[i].m_vdw_index,i));
		}
		for(iter=param.begin();iter!=param.end();iter++)
		{
			fprintf(file,"VDW %s%9.4lf%9.4lf\n",m_atoms[(*iter).second].m_type,AtomRadius((*iter).second+1),AtomVdwDepth((*iter).second+1));
		}
		param.clear();
	}
	else if (electronic_embeding == true)
	{
		for(i=0;i<m_num_atoms;i++)
		{
			if (expanded_core.Flag(i) == 0) fprintf(file,"%12.6lf%12.6lf%12.6lf%12.6lf\n",m_atoms[i].m_coord[0],m_atoms[i].m_coord[1],m_atoms[i].m_coord[2],m_atoms[i].m_charge/18.2223);
		}
	}

	fprintf(file,"\n");
	fclose(file);
	if (modify_file != 0) fclose(m_file);
	delete[] scale_factor;
	delete[] order;
	return true;
}

double molecule::AtomRadius(int atom_num)
{
	int i = m_parm.m_nonbond_parm.m_nonbond_index[(m_atoms[atom_num-1].m_vdw_index - 1)*(m_parm.m_pointers[1] + 1)]; // i = nonbond index in arrrays m_lennard_jones6 and 12 (if i>0) resp asol and bsol (if i<0)
	double A;
	double B;
	if (i>0)
	{
		A = m_parm.m_nonbond_parm.m_lennard_jones_12[i-1];
		B = m_parm.m_nonbond_parm.m_lennard_jones_6[i-1];
	}
	else
	{
		A = m_parm.m_nonbond_parm.m_asol[abs(i)-1];
		B = m_parm.m_nonbond_parm.m_bsol[abs(i)-1];
	}

	if (fabs(B) < 0.000001) return 0;
	return pow(2*A/B,(1.0/6.0))/2;
}

double molecule::AtomVdwDepth(int atom_num)
{
	int i = m_parm.m_nonbond_parm.m_nonbond_index[(m_atoms[atom_num-1].m_vdw_index - 1)*(m_parm.m_pointers[1] + 1)]; // i = nonbond index in arrrays m_lennard_jones6 and 12 (if i>0) resp asol and bsol (if i<0)
	double A;
	double B;
	if (i>0)
	{
		A = m_parm.m_nonbond_parm.m_lennard_jones_12[i-1];
		B = m_parm.m_nonbond_parm.m_lennard_jones_6[i-1];
	}
	else
	{
		A = m_parm.m_nonbond_parm.m_asol[abs(i)-1];
		B = m_parm.m_nonbond_parm.m_bsol[abs(i)-1];
	}

	if (fabs(A) < 0.000001) return 0;
	return B*B/(4*A);
}

atom& molecule::GetAtom(int atom_number)
{
	if ((atom_number >0) && (atom_number <= m_num_atoms)) return m_atoms[atom_number-1]; 
	else return m_atoms[0];
}

residue& molecule::GetResidue(int residue_number)
{
	if ((residue_number >0) && (residue_number <= m_num_residues)) return m_residues[residue_number-1];
	else return m_residues[0];
}

bool molecule::AreExcluded(int i, int j)
{
	if ((i<0)||(i>=m_num_atoms)||(j<0)||(j>=m_num_atoms)) return false;
	int n;
	if (j>i)
	{
		n = j;
		j = i;
		i = n;
	} // from now i>j
	int min=0,max=0;
	for(n=0;n<j-1;n++) min+=m_parm.m_excluded.m_num_excluded[n];
	max = min + m_parm.m_excluded.m_num_excluded[j]; //from min; <max
	for(n=min;n<max;n++)
	{
		if (m_parm.m_excluded.m_excluded_list[n] == (i+1)) return true;
	}
	return false;
}

multimap<int,int>* molecule::GetConnectivity()
{
	multimap<int,int>* connect = 0;
	int i;
	connect = new multimap<int,int>;

	// read connectivity from topology bonds
	for(i=0;i<m_parm.m_bonds_with_h.m_max_index;i++)
	{
		connect->insert(pair<const int,int> (m_parm.m_bonds_with_h.m_i[i]/3,m_parm.m_bonds_with_h.m_j[i]/3));
		connect->insert(pair<const int,int> (m_parm.m_bonds_with_h.m_j[i]/3,m_parm.m_bonds_with_h.m_i[i]/3));
	}
	for(i=0;i<m_parm.m_bonds_without_h.m_max_index;i++)
	{
		connect->insert(pair<const int,int> (m_parm.m_bonds_without_h.m_i[i]/3,m_parm.m_bonds_without_h.m_j[i]/3));
		connect->insert(pair<const int,int> (m_parm.m_bonds_without_h.m_j[i]/3,m_parm.m_bonds_without_h.m_i[i]/3));
	}
	return connect;
}

bool molecule::ResetBoxSize(double box_x, double box_y, double box_z)
{
	if (m_parm.m_box == 0) return false;
	m_parm.m_box->m_box[1] = box_x;
	m_parm.m_box->m_box[2] = box_y;
	m_parm.m_box->m_box[3] = box_z;
	return true;
}

mask molecule::SoluteMask(bool are_ions_solut)
{
	mask solutemask(m_num_atoms);
	int i,j;

	for(i=0; i<m_num_residues; i++)
	{
		if ((strcmp(m_residues[i].GetName(),"WAT ") != 0) && (strcmp(m_residues[i].GetName(),"HOH ") != 0))
		{
			if (are_ions_solut == true)
			{
				for(j=m_residues[i].GetFirst(); j<=m_residues[i].GetLast(); j++)
				{
					solutemask.SetFlag(j,1);
				}
			}
			else
			{
				if (m_residues[i].GetFirst() != m_residues[i].GetLast())
				{
					for(j=m_residues[i].GetFirst(); j<=m_residues[i].GetLast(); j++)
					{
						solutemask.SetFlag(j,1);
					}
				}
			}
		}
	}
	return solutemask;
}

bool molecule::Center(mask solute_mask)
{
	int i, mask_atom_num = 0;
	double center_x = 0, center_y = 0, center_z = 0;

	if ((solute_mask.IsEmpty() == true) || (solute_mask.GetNumberOfFlags() != m_num_atoms)) return false;

	for(i=0; i<m_num_atoms; i++)
	{
		if (solute_mask.Flag(i) != 0)
		{
			mask_atom_num++;
			center_x += m_atoms[i].X();
			center_y += m_atoms[i].Y();
			center_z += m_atoms[i].Z();
		}
	}
	center_x /= mask_atom_num;
	center_y /= mask_atom_num;
	center_z /= mask_atom_num;

	for(i=0; i<m_num_atoms; i++)
	{
		m_atoms[i].X() -= center_x;
		m_atoms[i].Y() -= center_y;
		m_atoms[i].Z() -= center_z;
	}
	return true;
}

bool molecule::Image()
{
	int i,j;

	if (m_parm.m_box == 0) return false;
	for(i=0; i<m_num_residues; i++)
	{
		if ((strcmp(m_residues[i].GetName(),"WAT ") == 0)||(m_residues[i].GetFirst() == m_residues[i].GetLast())) // water or ion
		{
			for (j=m_residues[i].GetLast();j>=m_residues[i].GetFirst();j--) // imaging to first atom - WAT(O)
			{
				m_atoms[j].X() -= floor(m_atoms[m_residues[i].GetFirst()].X()/m_parm.m_box->m_box[1] + 0.5)*m_parm.m_box->m_box[1];
				m_atoms[j].Y() -= floor(m_atoms[m_residues[i].GetFirst()].Y()/m_parm.m_box->m_box[2] + 0.5)*m_parm.m_box->m_box[2];
				m_atoms[j].Z() -= floor(m_atoms[m_residues[i].GetFirst()].Z()/m_parm.m_box->m_box[3] + 0.5)*m_parm.m_box->m_box[3];
			}
		}
	}
	return true;
}

void molecule::REST2_scale(double lambda)
{
	REST2_scale(lambda,SoluteMask(true));
}

void molecule::REST2_scale(double lambda, mask hot_part)
{
	int i;
	int* nb_hot_part;

	// allocate and fill nonbonded for hot and cool parts
	nb_hot_part = new int[m_parm.m_pointers[1]];
	for(i=0;i<m_parm.m_pointers[1];i++) nb_hot_part[i]=-1;
	for(i=0;i<m_num_atoms;i++)
	{
		if(hot_part.Flag(i)!=0) // hot part
		{
			if((nb_hot_part[m_atoms[i].m_vdw_index-1]==-1)||(nb_hot_part[m_atoms[i].m_vdw_index-1]==1)) nb_hot_part[m_atoms[i].m_vdw_index-1]=1;
			else
			{
				printf("Error: cannot separate VdW potential for hot and cool part in REST2 - need additional work for implementation.\n");
				return;
			}
		}
		else //cool part
		{
                        if((nb_hot_part[m_atoms[i].m_vdw_index-1]==-1)||(nb_hot_part[m_atoms[i].m_vdw_index-1]==0)) nb_hot_part[m_atoms[i].m_vdw_index-1]=0;
                        else
                        {
                                printf("Error: cannot separate VdW potential for hot and cool part in REST2 - need additional work for implementation.\n");
                                return;
                        }
		}
	}
        for(i=0;i<m_parm.m_pointers[1];i++) if(nb_hot_part[i]==-1) nb_hot_part[i]=0; // for sure if some atom types are not assigned in topology (there should not be there)

	for(i=0;i<m_num_atoms;i++) if(hot_part.Flag(i)!=0) m_atoms[i].m_charge*=sqrt(lambda);
	m_parm.REST2_scale(lambda,nb_hot_part);
	delete[] nb_hot_part;
}

//////////////////////////////////////////////////////////////////////
// forcefield Class
//////////////////////////////////////////////////////////////////////

//////////////////////////////////////////////////////////////////////
// Construction/Destruction
//////////////////////////////////////////////////////////////////////

molecule::forcefield::forcefield()
{
	m_polar_flag = false;
	m_initialize = false;
	m_box = 0;
	m_cap = 0;
	m_perturbation = 0;
	m_les = 0;
	m_extra_point = 0;
	m_general_born = 0;
	m_atomic_number = false;
}

molecule::forcefield::~forcefield()
{
	delete m_box;
	delete m_cap;
	delete m_perturbation;
	delete m_les;
	delete m_general_born;
}

//////////////////////////////////////////////////////////////////////
// Functions
//////////////////////////////////////////////////////////////////////

void molecule::forcefield::Initialize(int* pointers,int natoms,int nres, bool new_format)
{
	for (int i=0;i<30;i++) m_pointers[i] = pointers[i];
	m_initialize = true;
	m_nonbond_parm.Initialize(pointers[1],pointers[19]);
	m_excluded.Initialize(pointers[10],natoms);
	m_bond_parm.Initialize(pointers[15]);
	m_angle_parm.Initialize(pointers[16]);
	m_dihedral_parm.Initialize(pointers[17]);
	m_bonds_with_h.Initialize(pointers[2]);
	m_angles_with_h.Initialize(pointers[4]);
	m_dihedrals_with_h.Initialize(pointers[6]);
	m_bonds_without_h.Initialize(pointers[12]);
	m_angles_without_h.Initialize(pointers[13]);
	m_dihedrals_without_h.Initialize(pointers[14]);
	m_dihedral_parm.m_solty = pointers[18];
	if (pointers[27] != 0) 
	{
		m_box = new box;
		if (pointers[27] == 1) m_box->m_truncated_octahedral = false;
		else m_box->m_truncated_octahedral = true;
	}
	if (pointers[29] != 0) m_cap = new cap;
	if (pointers[20] != 0) 
	{
		m_perturbation = new perturbation;
		m_perturbation->Initialization(pointers[21],pointers[22],pointers[23],natoms,nres);
	}
	if (pointers[9] != 0) m_les = new les;
	if (new_format) m_general_born = new generalborn;
}

void molecule::forcefield::KillParm()
{
	delete m_box;
	delete m_cap;
	delete m_perturbation;
	delete m_les;
	m_box = 0;
	m_cap = 0;
	m_perturbation = 0;
	m_les = 0;
	m_polar_flag = false;
	m_initialize = false;
	for (int i=0;i<30;i++) m_pointers[i] = 0;
	delete[] m_polar.m_pert_polar;
	delete[] m_polar.m_unpert_polar;
	m_polar.m_pert_polar = 0;
	m_polar.m_unpert_polar = 0;
	delete[] m_excluded.m_num_excluded;
	delete[] m_excluded.m_excluded_list;
	m_excluded.m_num_excluded = 0;
	m_excluded.m_excluded_list = 0;
	delete[] m_nonbond_parm.m_nonbond_index;
	delete[] m_nonbond_parm.m_asol;
	delete[] m_nonbond_parm.m_bsol;
	delete[] m_nonbond_parm.m_hbcut;
	delete[] m_nonbond_parm.m_lennard_jones_12;
	delete[] m_nonbond_parm.m_lennard_jones_6;
	m_nonbond_parm.m_nonbond_index = 0;
	m_nonbond_parm.m_asol = 0;
	m_nonbond_parm.m_bsol = 0;
	m_nonbond_parm.m_hbcut = 0;
	m_nonbond_parm.m_lennard_jones_12 = 0;
	m_nonbond_parm.m_lennard_jones_6 = 0;
	delete[] m_bonds_with_h.m_i;
	delete[] m_bonds_with_h.m_j;
	delete[] m_bonds_with_h.m_index;
	m_bonds_with_h.m_i = 0;
	m_bonds_with_h.m_j = 0;
	m_bonds_with_h.m_index = 0;
	m_bonds_with_h.m_max_index = 0;
	delete[] m_bonds_without_h.m_i;
	delete[] m_bonds_without_h.m_j;
	delete[] m_bonds_without_h.m_index;
	m_bonds_without_h.m_i = 0;
	m_bonds_without_h.m_j = 0;
	m_bonds_without_h.m_index = 0;
	m_bonds_without_h.m_max_index = 0;
	delete[] m_angles_with_h.m_i;
	delete[] m_angles_with_h.m_j;
	delete[] m_angles_with_h.m_k;
	delete[] m_angles_with_h.m_index;
	m_angles_with_h.m_i = 0;
	m_angles_with_h.m_j = 0;
	m_angles_with_h.m_k = 0;
	m_angles_with_h.m_index = 0;
	m_angles_with_h.m_max_index = 0;
	delete[] m_angles_without_h.m_i;
	delete[] m_angles_without_h.m_j;
	delete[] m_angles_without_h.m_k;
	delete[] m_angles_without_h.m_index;
	m_angles_without_h.m_i = 0;
	m_angles_without_h.m_j = 0;
	m_angles_without_h.m_k = 0;
	m_angles_without_h.m_index = 0;
	m_angles_without_h.m_max_index = 0;
	delete[] m_dihedrals_with_h.m_i;
	delete[] m_dihedrals_with_h.m_j;
	delete[] m_dihedrals_with_h.m_k;
	delete[] m_dihedrals_with_h.m_l;
	delete[] m_dihedrals_with_h.m_index;
	m_dihedrals_with_h.m_i = 0;
	m_dihedrals_with_h.m_j = 0;
	m_dihedrals_with_h.m_k = 0;
	m_dihedrals_with_h.m_l = 0;
	m_dihedrals_with_h.m_index = 0;
	m_dihedrals_with_h.m_max_index = 0;
	delete[] m_dihedrals_without_h.m_i;
	delete[] m_dihedrals_without_h.m_j;
	delete[] m_dihedrals_without_h.m_k;
	delete[] m_dihedrals_without_h.m_l;
	delete[] m_dihedrals_without_h.m_index;
	m_dihedrals_without_h.m_i = 0;
	m_dihedrals_without_h.m_j = 0;
	m_dihedrals_without_h.m_k = 0;
	m_dihedrals_without_h.m_l = 0;
	m_dihedrals_without_h.m_index = 0;
	m_dihedrals_without_h.m_max_index = 0;
	delete[] m_bond_parm.m_force_const;
	delete[] m_bond_parm.m_equil_value;
	m_bond_parm.m_force_const = 0;
	m_bond_parm.m_equil_value = 0;
	m_bond_parm.m_max_index = 0;
	delete[] m_angle_parm.m_force_const;
	delete[] m_angle_parm.m_equil_value;
	m_angle_parm.m_force_const = 0;
	m_angle_parm.m_equil_value = 0;
	m_angle_parm.m_max_index = 0;
	delete[] m_dihedral_parm.m_force_const;
	delete[] m_dihedral_parm.m_periodicity;
	delete[] m_dihedral_parm.m_phase;
	m_dihedral_parm.m_force_const = 0;
	m_dihedral_parm.m_periodicity = 0;
	m_dihedral_parm.m_phase = 0;
	m_dihedral_parm.m_max_index = 0;
	m_extra_point = 0;
	delete m_general_born;
	m_general_born = 0;
}

void molecule::forcefield::InitializeBox()
{
	m_box = new box;
	m_box->m_truncated_octahedral = false;
}

void molecule::forcefield::REST2_scale(double lambda,int* nb_hot_part)
{
	// scale van der Waals
	m_nonbond_parm.REST2_scale(lambda, nb_hot_part, m_pointers[1]);
	// scale dihedrals
	m_dihedral_parm.REST2_scale(lambda);
}

//////////////////////////////////////////////////////////////////////
// excluded Class
//////////////////////////////////////////////////////////////////////

//////////////////////////////////////////////////////////////////////
// Construction/Destruction
//////////////////////////////////////////////////////////////////////

molecule::forcefield::excluded::excluded()
{
	m_num_excluded = 0;
	m_excluded_list = 0;
}

molecule::forcefield::excluded::~excluded()
{
	delete[] m_num_excluded;
	delete[] m_excluded_list;
}

//////////////////////////////////////////////////////////////////////
// Functions
//////////////////////////////////////////////////////////////////////

void molecule::forcefield::excluded::Initialize(int size,int natom)
{
	m_max_excluded  = size;
	m_num_excluded  = new int[natom];
	m_excluded_list = new int[size];
}

void molecule::forcefield::excluded::ReadExcludedNumbers(FILE* file,int natoms, bool new_format)
{
	char line[82];
	int i;
	int int_length = 6;
	int int_number = 12;
	if (new_format)
	{
		int_length = 8;
		int_number = 10;
	}

	for (i=0;i<natoms;i++)
	{
		if ((i%int_number == 0) && (i != 0)) fgets(line,2,file); // preskoci endl
		fgets(line,int_length+1,file);
		sscanf(line,"%d",&m_num_excluded[i]);
	}
	fgets(line,2,file); // preskoci endl
	if (new_format) for (i=0;i<2;i++) fgets(line,82,file); // read extra line in amber7
}

void molecule::forcefield::excluded::ReadExcludeList(FILE* file, bool new_format)
{
	char line[82];
	int i;
	int int_length = 6;
	int int_number = 12;
	if (new_format)
	{
		int_length = 8;
		int_number = 10;
	}

	for (i=0;i<m_max_excluded;i++)
	{
		if ((i%int_number == 0) && (i != 0)) fgets(line,2,file); // preskoci endl
		fgets(line,int_length+1,file);
		sscanf(line,"%d",&m_excluded_list[i]);
	}
	fgets(line,2,file); // preskoci endl
	if (new_format) for (i=0;i<2;i++) fgets(line,82,file); // read extra line in amber7
}

void molecule::forcefield::excluded::WriteExcludedNumbers(FILE* file,int natoms, bool new_format)
{
	int int_length = 6;
	int int_number = 12;
	if (new_format)
	{
		int_length = 8;
		int_number = 10;
	}

	if (new_format == true)
	{
		fprintf(file,"%%FLAG NUMBER_EXCLUDED_ATOMS                                                     \n");
		fprintf(file,"%%FORMAT(10I8)                                                                   \n");
	}
	for (int i=0;i<natoms;i++)
	{
		if ((i%int_number == 0) && (i != 0)) fprintf(file,"\n"); // write endl
		fprintf(file,"%*d",int_length,m_num_excluded[i]);
	}
	fprintf(file,"\n");
}

void molecule::forcefield::excluded::WriteExcludeList(FILE* file, bool new_format)
{
	int int_length = 6;
	int int_number = 12;
	if (new_format)
	{
		int_length = 8;
		int_number = 10;
	}

	if (new_format == true)
	{
		fprintf(file,"%%FLAG EXCLUDED_ATOMS_LIST                                                       \n");
		fprintf(file,"%%FORMAT(10I8)                                                                   \n");
	}
	for (int i=0;i<m_max_excluded;i++)
	{
		if ((i%int_number == 0) && (i != 0)) fprintf(file,"\n"); // write endl
		fprintf(file,"%*d",int_length,m_excluded_list[i]);
	}
	fprintf(file,"\n");
}

//////////////////////////////////////////////////////////////////////
// nonbondtypes Class
//////////////////////////////////////////////////////////////////////

//////////////////////////////////////////////////////////////////////
// Construction/Destruction
//////////////////////////////////////////////////////////////////////

molecule::forcefield::nonbondtypes::nonbondtypes()
{
	m_max_index_nonbond = 0;
	m_nonbond_index = 0;
	m_asol = 0;
	m_bsol = 0;
	m_hbcut = 0;
	m_max_index_hb = 0;
	m_lennard_jones_12 = 0;
	m_lennard_jones_6  = 0;
	m_max_index_lj = 0;
}

molecule::forcefield::nonbondtypes::~nonbondtypes()
{
	delete[] m_nonbond_index;
	delete[] m_asol;
	delete[] m_bsol;
	delete[] m_hbcut;
	delete[] m_lennard_jones_12;
	delete[] m_lennard_jones_6;
}

//////////////////////////////////////////////////////////////////////
// Functions
//////////////////////////////////////////////////////////////////////

void molecule::forcefield::nonbondtypes::Initialize(int ntypes, int nhb)
{
	m_max_index_lj = ntypes*(ntypes+1)/2;
	m_max_index_nonbond = ntypes*ntypes;
	m_max_index_hb = nhb;
	m_asol = new double[nhb];
	m_bsol = new double[nhb];
	m_hbcut = new double[nhb];
	m_lennard_jones_12 = new double[m_max_index_lj];
	m_lennard_jones_6 = new double[m_max_index_lj];
	m_nonbond_index = new int[m_max_index_nonbond];
}

void molecule::forcefield::nonbondtypes::ReadNonbondIndex(FILE* file, bool new_format)
{
	char line[82];
	int i;
	int int_length = 6;
	int int_number = 12;
	if (new_format)
	{
		int_length = 8;
		int_number = 10;
	}

	for (i=0;i<m_max_index_nonbond;i++)
	{
		if ((i%int_number == 0) && (i != 0)) fgets(line,2,file); // skip endl
		fgets(line,int_length+1,file);
		sscanf(line,"%d",&m_nonbond_index[i]);
	}
	fgets(line,2,file); // skip endl
	if (new_format) for (i=0;i<2;i++) fgets(line,82,file); // read extra line in amber7
}

void molecule::forcefield::nonbondtypes::ReadLennardJones(FILE* file, bool new_format)
{
	char line[82];
	int i;
	int int_length = 6;
	int int_number = 12;
	if (new_format)
	{
		int_length = 8;
		int_number = 10;
	}

	for (i=0;i<m_max_index_lj;i++)
	{
		if ((i%5 == 0) && (i != 0)) fgets(line,2,file); // skip endl
		fgets(line,17,file);
		sscanf(line,"%lf",&m_lennard_jones_12[i]);
	}
	fgets(line,2,file); // skip endl
	if (new_format) for (i=0;i<2;i++) fgets(line,82,file); // read extra line in amber7

	for (i=0;i<m_max_index_lj;i++)
	{
		if ((i%5 == 0) && (i != 0)) fgets(line,2,file); // skip endl
		fgets(line,17,file);
		sscanf(line,"%lf",&m_lennard_jones_6[i]);
	}
	fgets(line,2,file); // skip endl
	if (new_format) for (i=0;i<2;i++) fgets(line,82,file); // read extra line in amber7
}

void molecule::forcefield::nonbondtypes::ReadHBonds(FILE* file, bool new_format)
{
	char line[82];
	int i;
	int int_length = 6;
	int int_number = 12;
	if (new_format)
	{
		int_length = 8;
		int_number = 10;
	}

	for (i=0;i<m_max_index_hb;i++)
	{
		if ((i%5 == 0) && (i != 0)) fgets(line,2,file); // skip endl
		fgets(line,17,file);
		sscanf(line,"%lf",&m_asol[i]);
	}
	fgets(line,2,file); // skip endl
	if (new_format) for (i=0;i<2;i++) fgets(line,82,file); // read extra line in amber7

	for (i=0;i<m_max_index_hb;i++)
	{
		if ((i%5 == 0) && (i != 0)) fgets(line,2,file); // skip endl
		fgets(line,17,file);
		sscanf(line,"%lf",&m_bsol[i]);
	}
	fgets(line,2,file); // skip endl
	if (new_format) for (i=0;i<2;i++) fgets(line,82,file); // read extra line in amber7

	for (i=0;i<m_max_index_hb;i++)
	{
		if ((i%5 == 0) && (i != 0)) fgets(line,2,file); // skip endl
		fgets(line,17,file);
		sscanf(line,"%lf",&m_hbcut[i]);
	}
	fgets(line,2,file); // skip endl
	if (new_format) for (i=0;i<2;i++) fgets(line,82,file); // read extra line in amber7
}

void molecule::forcefield::nonbondtypes::WriteNonbondIndex(FILE* file, bool new_format)
{
	int int_length = 6;
	int int_number = 12;
	if (new_format)
	{
		int_length = 8;
		int_number = 10;
	}

	if (new_format)
	{
		fprintf(file,"%%FLAG NONBONDED_PARM_INDEX                                                      \n");
		fprintf(file,"%%FORMAT(10I8)                                                                   \n");
	}
	for (int i=0;i<m_max_index_nonbond;i++)
	{
		if ((i%int_number == 0) && (i != 0)) fprintf(file,"\n"); // write endl
		fprintf(file,"%*d",int_length,m_nonbond_index[i]);
	}
	fprintf(file,"\n");
}

void molecule::forcefield::nonbondtypes::WriteLennardJones(FILE* file, bool new_format)
{
	char line[17];
	int i;
	int  dec,frac,exp;

	if (new_format == true)
	{
		fprintf(file,"%%FLAG LENNARD_JONES_ACOEF                                                       \n");
		fprintf(file,"%%FORMAT(5E16.8)                                                                 \n");
	}
	for (i=0;i<m_max_index_lj;i++)
	{
		if ((i%5 == 0) && (i != 0)) fprintf(file,"\n"); // write endl
		sprintf(line,"%16.8E",m_lennard_jones_12[i]);
		sscanf(line,"%d%*c%d%*c%d",&dec,&frac,&exp);
		fprintf(file,"%3d.%08dE%+03d",dec,frac,exp);
	}
	fprintf(file,"\n");

	if (new_format == true)
	{
		fprintf(file,"%%FLAG LENNARD_JONES_BCOEF                                                       \n");
		fprintf(file,"%%FORMAT(5E16.8)                                                                 \n");
	}
	for (i=0;i<m_max_index_lj;i++)
	{
		if ((i%5 == 0) && (i != 0)) fprintf(file,"\n"); // write endl
		sprintf(line,"%16.8E",m_lennard_jones_6[i]);
		sscanf(line,"%d%*c%d%*c%d",&dec,&frac,&exp);
		fprintf(file,"%3d.%08dE%+03d",dec,frac,exp);
	}
	fprintf(file,"\n");
}

void molecule::forcefield::nonbondtypes::Write14LennardJones(FILE* file, bool new_format)
{
	char line[17];
	int i;
	int  dec,frac,exp;

	if (new_format == true)
	{
		fprintf(file,"%%FLAG LENNARD_JONES_14_ACOEF                                                    \n");
		fprintf(file,"%%FORMAT(5E16.8)                                                                 \n");
	}
	for (i=0;i<m_max_index_lj;i++)
	{
		if ((i%5 == 0) && (i != 0)) fprintf(file,"\n"); // write endl
		sprintf(line,"%16.8E",m_lennard_jones_12[i]);
		sscanf(line,"%d%*c%d%*c%d",&dec,&frac,&exp);
		fprintf(file,"%3d.%08dE%+03d",dec,frac,exp);
	}
	fprintf(file,"\n");

	if (new_format == true)
	{
		fprintf(file,"%%FLAG LENNARD_JONES_14_BCOEF                                                    \n");
		fprintf(file,"%%FORMAT(5E16.8)                                                                 \n");
	}
	for (i=0;i<m_max_index_lj;i++)
	{
		if ((i%5 == 0) && (i != 0)) fprintf(file,"\n"); // write endl
		sprintf(line,"%16.8E",m_lennard_jones_6[i]);
		sscanf(line,"%d%*c%d%*c%d",&dec,&frac,&exp);
		fprintf(file,"%3d.%08dE%+03d",dec,frac,exp);
	}
	fprintf(file,"\n");
}

void molecule::forcefield::nonbondtypes::WriteHBonds(FILE* file, bool new_format)
{
	char line[17];
	int i;
	int  dec,frac,exp;

	if (new_format == true)
	{
		fprintf(file,"%%FLAG HBOND_ACOEF                                                               \n");
		fprintf(file,"%%FORMAT(5E16.8)                                                                 \n");
	}
	for (i=0;i<m_max_index_hb;i++)
	{
		if ((i%5 == 0) && (i != 0)) fprintf(file,"\n"); // write endl
		sprintf(line,"%16.8E",m_asol[i]);
		sscanf(line,"%d%*c%d%*c%d",&dec,&frac,&exp);
		fprintf(file,"%3d.%08dE%+03d",dec,frac,exp);
	}
	fprintf(file,"\n");

	if (new_format == true)
	{
		fprintf(file,"%%FLAG HBOND_BCOEF                                                               \n");
		fprintf(file,"%%FORMAT(5E16.8)                                                                 \n");
	}
	for (i=0;i<m_max_index_hb;i++)
	{
		if ((i%5 == 0) && (i != 0)) fprintf(file,"\n"); // write endl
		sprintf(line,"%16.8E",m_bsol[i]);
		sscanf(line,"%d%*c%d%*c%d",&dec,&frac,&exp);
		fprintf(file,"%3d.%08dE%+03d",dec,frac,exp);
	}
	fprintf(file,"\n");

	if (new_format == true)
	{
		fprintf(file,"%%FLAG HBCUT                                                                     \n");
		fprintf(file,"%%FORMAT(5E16.8)                                                                 \n");
	}
	for (i=0;i<m_max_index_hb;i++)
	{
		if ((i%5 == 0) && (i != 0)) fprintf(file,"\n"); // write endl
		sprintf(line,"%16.8E",m_hbcut[i]);
		sscanf(line,"%d%*c%d%*c%d",&dec,&frac,&exp);
		fprintf(file,"%3d.%08dE%+03d",dec,frac,exp);
	}
	fprintf(file,"\n");
}

void molecule::forcefield::nonbondtypes::REST2_scale(double lambda, int* nb_hot_part, int ntypes)
{
	// check dimensions
	if(ntypes*ntypes!=m_max_index_nonbond)
	{
		printf("Error: ntypes (%d) does not corresponds to ntypes square (%d) in nonbondedtypes class.\n",ntypes,m_max_index_nonbond);
		return;
	}

	// scale vdw
	int i,j,index;
	for(i=0;i<ntypes;i++)
	{
		for(j=0;j<=i;j++)
		{
			index=i*ntypes+j;
			if(m_nonbond_index[index]>0) // not indexing HW-HW interactions
			{
				if((nb_hot_part[i]+nb_hot_part[j])==2) // hot-hot pair
				{
					m_lennard_jones_6[m_nonbond_index[index]-1]*=lambda;
                                        m_lennard_jones_12[m_nonbond_index[index]-1]*=lambda;
				}
				else if((nb_hot_part[i]+nb_hot_part[j])==1) // hot-cool part (else cool-cool without scaling)
				{
                                        m_lennard_jones_6[m_nonbond_index[index]-1]*=sqrt(lambda);
                                        m_lennard_jones_12[m_nonbond_index[index]-1]*=sqrt(lambda);
				}
			}
		}
	}
}

//////////////////////////////////////////////////////////////////////
// harmonictypes Class
//////////////////////////////////////////////////////////////////////

//////////////////////////////////////////////////////////////////////
// Construction/Destruction
//////////////////////////////////////////////////////////////////////

molecule::forcefield::harmonictypes::harmonictypes()
{
	m_force_const = 0;
	m_equil_value = 0;
	m_max_index = 0;
}

molecule::forcefield::harmonictypes::~harmonictypes()
{
	delete[] m_force_const;
	delete[] m_equil_value;
}

//////////////////////////////////////////////////////////////////////
// Functions
//////////////////////////////////////////////////////////////////////

void molecule::forcefield::harmonictypes::Initialize(int size)
{
	m_max_index = size;
	m_equil_value = new double[size];
	m_force_const = new double[size];
}

void molecule::forcefield::harmonictypes::ReadParameters(FILE* file, bool new_format)
{
	char line[82];
	int i;
	int int_length = 6;
	int int_number = 12;
	if (new_format)
	{
		int_length = 8;
		int_number = 10;
	}

	for (i=0;i<m_max_index;i++)
	{
		if ((i%5 == 0) && (i != 0)) fgets(line,2,file); // skip endl
		fgets(line,17,file);
		sscanf(line,"%lf",&m_force_const[i]);
	}
	fgets(line,2,file); // skip endl
	if (new_format) for (i=0;i<2;i++) fgets(line,82,file); // read extra line in amber7
	
	for (i=0;i<m_max_index;i++)
	{
		if ((i%5 == 0) && (i != 0)) fgets(line,2,file); // skip endl
		fgets(line,17,file);
		sscanf(line,"%lf",&m_equil_value[i]);
	}
	fgets(line,2,file); // preskoci endl
	if (new_format) for (i=0;i<2;i++) fgets(line,82,file); // read extra line in amber7
}

void molecule::forcefield::harmonictypes::WriteParameters(FILE* file, bool new_format, bool bond)
{
	char line[17];
	int i;
	int  dec,frac,exp;

	if (new_format == true)
	{
		if (bond) fprintf(file,"%%FLAG BOND_FORCE_CONSTANT                                                       \n");
		else fprintf(file,"%%FLAG ANGLE_FORCE_CONSTANT                                                      \n");
		fprintf(file,"%%FORMAT(5E16.8)                                                                 \n");
	}
	for (i=0;i<m_max_index;i++)
	{
		if ((i%5 == 0) && (i != 0)) fprintf(file,"\n"); // write endl
		sprintf(line,"%16.8E",m_force_const[i]);
		sscanf(line,"%d%*c%d%*c%d",&dec,&frac,&exp);
		fprintf(file,"%3d.%08dE%+03d",dec,frac,exp);
	}
	fprintf(file,"\n");
	
	if (new_format == true)
	{
		if (bond) fprintf(file,"%%FLAG BOND_EQUIL_VALUE                                                          \n");
		else fprintf(file,"%%FLAG ANGLE_EQUIL_VALUE                                                         \n");
		fprintf(file,"%%FORMAT(5E16.8)                                                                 \n");
	}
	for (i=0;i<m_max_index;i++)
	{
		if ((i%5 == 0) && (i != 0)) fprintf(file,"\n"); // write endl
		sprintf(line,"%16.8E",m_equil_value[i]);
		sscanf(line,"%d%*c%d%*c%d",&dec,&frac,&exp);
		fprintf(file,"%3d.%08dE%+03d",dec,frac,exp);
	}
	fprintf(file,"\n");
}

//////////////////////////////////////////////////////////////////////
// dihedraltypes Class
//////////////////////////////////////////////////////////////////////

//////////////////////////////////////////////////////////////////////
// Construction/Destruction
//////////////////////////////////////////////////////////////////////

molecule::forcefield::dihedraltypes::dihedraltypes()
{
	m_force_const = 0;
	m_periodicity = 0;
	m_phase = 0;
	m_scee = 0;
	m_scnb = 0;
	m_scee_scnb = false;
	m_max_index = 0;
}

molecule::forcefield::dihedraltypes::~dihedraltypes()
{
	delete[] m_force_const;
	delete[] m_periodicity;
	delete[] m_phase;
	delete[] m_scee;
	delete[] m_scnb;
}

//////////////////////////////////////////////////////////////////////
// Functions
//////////////////////////////////////////////////////////////////////

void molecule::forcefield::dihedraltypes::Initialize(int size)
{
	m_max_index = size;
	m_force_const = new double[size];
	m_periodicity = new double[size];
	m_phase       = new double[size];
	m_scee        = new double[size];
	m_scnb        = new double[size];
}

void molecule::forcefield::dihedraltypes::ReadParameters(FILE* file, bool new_format)
{
	char line[82];
	char word[82];
	int i;
	int int_length = 6;
	int int_number = 12;
	if (new_format)
	{
		int_length = 8;
		int_number = 10;
	}

	for (i=0;i<m_max_index;i++)
	{
		if ((i%5 == 0) && (i != 0)) fgets(line,2,file); // preskoci endl
		fgets(line,17,file);
		sscanf(line,"%lf",&m_force_const[i]);
	}
	fgets(line,2,file); // preskoci endl
	if (new_format) for (i=0;i<2;i++) fgets(line,82,file); // read extra line in amber7
	
	for (i=0;i<m_max_index;i++)
	{
		if ((i%5 == 0) && (i != 0)) fgets(line,2,file); // preskoci endl
		fgets(line,17,file);
		sscanf(line,"%lf",&m_periodicity[i]);
	}
	fgets(line,2,file); // preskoci endl
	if (new_format) for (i=0;i<2;i++) fgets(line,82,file); // read extra line in amber7
	
	for (i=0;i<m_max_index;i++)
	{
		if ((i%5 == 0) && (i != 0)) fgets(line,2,file); // preskoci endl
		fgets(line,17,file);
		sscanf(line,"%lf",&m_phase[i]);
	}
	fgets(line,2,file); // preskoci endl
	if (new_format)
	{
		fgets(line,82,file); // read extra line in amber7 //test whether it is SCEE or SOLTY
		sscanf(line,"%*s%s",word);
		if(strcmp(word,"SCEE_SCALE_FACTOR")==0) m_scee_scnb = true;
		fgets(line,82,file); // read extra line in amber7
	}

	if(m_scee_scnb==true)
	{
		for (i=0;i<m_max_index;i++)
		{
			if ((i%5 == 0) && (i != 0)) fgets(line,2,file); // preskoci endl
			fgets(line,17,file);
			sscanf(line,"%lf",&m_scee[i]);
		}
		fgets(line,2,file); // preskoci endl
		if (new_format) for (i=0;i<2;i++) fgets(line,82,file); // read extra line in amber7

		for (i=0;i<m_max_index;i++)
		{
			if ((i%5 == 0) && (i != 0)) fgets(line,2,file); // preskoci endl
			fgets(line,17,file);
			sscanf(line,"%lf",&m_scnb[i]);
		}
		fgets(line,2,file); // preskoci endl
		if (new_format) for (i=0;i<2;i++) fgets(line,82,file); // read extra line in amber7
	}

	for (i=0;i<((m_solty-1)/5 + 1);i++) // skip SOLTY
	{
		fgets(line,82,file);
	}
	if (new_format) for (i=0;i<2;i++) fgets(line,82,file); // read extra line in amber7
}

void molecule::forcefield::dihedraltypes::WriteParameters(FILE* file, bool new_format)
{
	char line[82];
	int i;
	int  dec,frac,exp;

	if (new_format == true)
	{
		fprintf(file,"%%FLAG DIHEDRAL_FORCE_CONSTANT                                                   \n");
		fprintf(file,"%%FORMAT(5E16.8)                                                                 \n");
	}
	for (i=0;i<m_max_index;i++)
	{
		if ((i%5 == 0) && (i != 0)) fprintf(file,"\n"); // write endl
		sprintf(line,"%16.8E",m_force_const[i]);
		sscanf(line,"%d%*c%d%*c%d",&dec,&frac,&exp);
		fprintf(file,"%3d.%08dE%+03d",dec,frac,exp);
	}
	fprintf(file,"\n");
	
	if (new_format == true)
	{
		fprintf(file,"%%FLAG DIHEDRAL_PERIODICITY                                                      \n");
		fprintf(file,"%%FORMAT(5E16.8)                                                                 \n");
	}
	for (i=0;i<m_max_index;i++)
	{
		if ((i%5 == 0) && (i != 0)) fprintf(file,"\n"); // write endl
		sprintf(line,"%16.8E",m_periodicity[i]);
		sscanf(line,"%d%*c%d%*c%d",&dec,&frac,&exp);
		fprintf(file,"%3d.%08dE%+03d",dec,frac,exp);
	}
	fprintf(file,"\n");
	
	if (new_format == true)
	{
		fprintf(file,"%%FLAG DIHEDRAL_PHASE                                                            \n");
		fprintf(file,"%%FORMAT(5E16.8)                                                                 \n");
	}
	for (i=0;i<m_max_index;i++)
	{
		if ((i%5 == 0) && (i != 0)) fprintf(file,"\n"); // write endl
		sprintf(line,"%16.8E",m_phase[i]);
		sscanf(line,"%d%*c%d%*c%d",&dec,&frac,&exp);
		fprintf(file,"%3d.%08dE%+03d",dec,frac,exp);
	}
	fprintf(file,"\n");

	if(m_scee_scnb==true)
	{
		if (new_format == true)
		{
			fprintf(file,"%%FLAG SCEE_SCALE_FACTOR                                                         \n");
			fprintf(file,"%%FORMAT(5E16.8)                                                                 \n");
		}
		for (i=0;i<m_max_index;i++)
		{
			if ((i%5 == 0) && (i != 0)) fprintf(file,"\n"); // write endl
			sprintf(line,"%16.8E",m_scee[i]);
			sscanf(line,"%d%*c%d%*c%d",&dec,&frac,&exp);
			fprintf(file,"%3d.%08dE%+03d",dec,frac,exp);
		}
		fprintf(file,"\n");

		if (new_format == true)
		{
			fprintf(file,"%%FLAG SCNB_SCALE_FACTOR                                                         \n");
			fprintf(file,"%%FORMAT(5E16.8)                                                                 \n");
		}
		for (i=0;i<m_max_index;i++)
		{
			if ((i%5 == 0) && (i != 0)) fprintf(file,"\n"); // write endl
			sprintf(line,"%16.8E",m_scnb[i]);
			sscanf(line,"%d%*c%d%*c%d",&dec,&frac,&exp);
			fprintf(file,"%3d.%08dE%+03d",dec,frac,exp);
		}
		fprintf(file,"\n");
	}

	if (new_format == true)
	{
		fprintf(file,"%%FLAG SOLTY                                                                     \n");
		fprintf(file,"%%FORMAT(5E16.8)                                                                 \n");
	}
	for (i=0;i<m_solty;i++) // skip SOLTY
	{
		if ((i%5 == 0) && (i != 0)) fprintf(file,"\n"); // write endl
		fprintf(file,"  0.00000000E+00");
	}
	fprintf(file,"\n");
}

void molecule::forcefield::dihedraltypes::REST2_scale(double lambda)
{
	int i;
	for (i=0;i<m_max_index;i++)
	{
		m_force_const[i]*=lambda;
	}
	return;
}

//////////////////////////////////////////////////////////////////////
// bonds Class
//////////////////////////////////////////////////////////////////////

//////////////////////////////////////////////////////////////////////
// Construction/Destruction
//////////////////////////////////////////////////////////////////////

molecule::forcefield::bonds::bonds()
{
	m_i = 0;
	m_j = 0;
	m_index = 0;
	m_max_index = 0;
}

molecule::forcefield::bonds::~bonds()
{
	delete[] m_i;
	delete[] m_j;
	delete[] m_index;
}

//////////////////////////////////////////////////////////////////////
// Functions
//////////////////////////////////////////////////////////////////////

void molecule::forcefield::bonds::Initialize(int size)
{
	m_max_index = size;
	m_i = new int[size];
	m_j = new int[size];
	m_index = new int[size];
}

void molecule::forcefield::bonds::ReadParameters(FILE* file,bool new_format)
{
	char line[82];
	int i;
	int int_length = 6;
	int int_number = 12;
	if (new_format)
	{
		int_length = 8;
		int_number = 10;
	}
	
	for (i=0;i<3*m_max_index;i++)
	{
		if ((i%int_number == 0) && (i != 0)) fgets(line,2,file); // preskoci endl
		fgets(line,int_length+1,file);
		switch (i%3)
		{
		case 0:	sscanf(line,"%d",&m_i[i/3]);
			break;
		case 1: sscanf(line,"%d",&m_j[i/3]);
			break;
		case 2: sscanf(line,"%d",&m_index[i/3]);
			break;
		default: printf("Error\n");
		}
	}
	fgets(line,2,file); // preskoci endl
	if (new_format) for (i=0;i<2;i++) fgets(line,82,file); // read extra line in amber7
}

void molecule::forcefield::bonds::WriteParameters(FILE* file,bool new_format,bool with_h)
{
	int int_length = 6;
	int int_number = 12;
	if (new_format)
	{
		int_length = 8;
		int_number = 10;
	}
	
	if (new_format == true)
	{
		if (with_h) fprintf(file,"%%FLAG BONDS_INC_HYDROGEN                                                        \n");
		else fprintf(file,"%%FLAG BONDS_WITHOUT_HYDROGEN                                                    \n");
		fprintf(file,"%%FORMAT(10I8)                                                                   \n");
	}
	for (int i=0;i<3*m_max_index;i++)
	{
		if ((i%int_number == 0) && (i != 0)) fprintf(file,"\n"); // write endl
		switch (i%3)
		{
		case 0:	fprintf(file,"%*d",int_length,m_i[i/3]);
			break;
		case 1: fprintf(file,"%*d",int_length,m_j[i/3]);
			break;
		case 2: fprintf(file,"%*d",int_length,m_index[i/3]);
			break;
		default: printf("Error\n");
		}
	}
	fprintf(file,"\n");
}

void molecule::forcefield::bonds::WriteParameters_qm(FILE* file,bool new_format,bool with_h, vector<int>* p_layer, map<int,int>* p_map_of_order, molecule::forcefield::bonds* p_bonds_without_h, atom* p_atoms, map<int,int>* p_link_map)
{
	int i,j,n = 0;
	int index;
	int int_length = 6;
	int int_number = 12;
	if (new_format)
	{
		int_length = 8;
		int_number = 10;
	}
	
	if (new_format == true)
	{
		if (with_h) fprintf(file,"%%FLAG BONDS_INC_HYDROGEN                                                        \n");
		else fprintf(file,"%%FLAG BONDS_WITHOUT_HYDROGEN                                                    \n");
		fprintf(file,"%%FORMAT(10I8)                                                                   \n");
	}
	if (with_h)
	{
		for (i=0;i<3*m_max_index;i++)
		{
			if (((*p_layer)[m_i[i/3]/3] < 3)&&((*p_layer)[m_j[i/3]/3] < 3))
			{
				if ((n%int_number == 0) && (n != 0)) fprintf(file,"\n"); // write endl
				switch (i%3)
				{
				case 0:	fprintf(file,"%*d",int_length,p_map_of_order->find(m_i[i/3]/3)->second*3);
					break;
				case 1: fprintf(file,"%*d",int_length,p_map_of_order->find(m_j[i/3]/3)->second*3);
					break;
				case 2: fprintf(file,"%*d",int_length,m_index[i/3]);
					break;
				default: printf("Error\n");
				}
				n++;
			}
		}
		for (i=0;i<3*p_bonds_without_h->m_max_index;i++)
		{
			if (((*p_layer)[p_bonds_without_h->m_i[i/3]/3] < 3)&&((*p_layer)[p_bonds_without_h->m_j[i/3]/3] < 3))
			{
				if (((*p_layer)[p_bonds_without_h->m_i[i/3]/3] == 2)||((*p_layer)[p_bonds_without_h->m_j[i/3]/3] == 2))
				{
					if ((n%int_number == 0) && (n != 0)) fprintf(file,"\n"); // write endl
					switch (i%3)
					{
					case 0:	fprintf(file,"%*d",int_length,p_map_of_order->find(p_bonds_without_h->m_i[i/3]/3)->second*3);
						break;
					case 1: fprintf(file,"%*d",int_length,p_map_of_order->find(p_bonds_without_h->m_j[i/3]/3)->second*3);
						break;
					case 2: for (j=0;j<m_max_index;j++)
							{
								if ((*p_layer)[p_bonds_without_h->m_i[i/3]/3] == 2)
								{
									if (((strcmp(p_atoms[p_link_map->find(p_bonds_without_h->m_i[i/3]/3)->second].GetType(),p_atoms[m_i[j]/3].GetType())==0)&&(strcmp(p_atoms[p_bonds_without_h->m_j[i/3]/3].GetType(),p_atoms[m_j[j]/3].GetType())==0))||((strcmp(p_atoms[p_link_map->find(p_bonds_without_h->m_i[i/3]/3)->second].GetType(),p_atoms[m_j[j]/3].GetType())==0)&&(strcmp(p_atoms[p_bonds_without_h->m_j[i/3]/3].GetType(),p_atoms[m_i[j]/3].GetType())==0)))
										index = m_index[j];
								}
								else
								{
									if (((strcmp(p_atoms[p_bonds_without_h->m_i[i/3]/3].GetType(),p_atoms[m_i[j]/3].GetType())==0)&&(strcmp(p_atoms[p_link_map->find(p_bonds_without_h->m_j[i/3]/3)->second].GetType(),p_atoms[m_j[j]/3].GetType())==0))||((strcmp(p_atoms[p_bonds_without_h->m_i[i/3]/3].GetType(),p_atoms[m_j[j]/3].GetType())==0)&&(strcmp(p_atoms[p_link_map->find(p_bonds_without_h->m_j[i/3]/3)->second].GetType(),p_atoms[m_i[j]/3].GetType())==0)))
										index = m_index[j];
								}
							}
							fprintf(file,"%*d",int_length,index);
						break;
					default: printf("Error\n");
					}
					n++;
				}
			}
		}
	}
	else
	{
		for (int i=0;i<3*m_max_index;i++)
		{
			if (((*p_layer)[m_i[i/3]/3] < 2)&&((*p_layer)[m_j[i/3]/3] < 2)) // ONLY QM WITHOUT LINK ATOMS
			{
				if ((n%int_number == 0) && (n != 0)) fprintf(file,"\n"); // write endl
				switch (i%3)
				{
				case 0:	fprintf(file,"%*d",int_length,p_map_of_order->find(m_i[i/3]/3)->second*3);
					break;
				case 1: fprintf(file,"%*d",int_length,p_map_of_order->find(m_j[i/3]/3)->second*3);
					break;
				case 2: fprintf(file,"%*d",int_length,m_index[i/3]);
					break;
				default: printf("Error\n");
				}
				n++;
			}
		}
	}
	fprintf(file,"\n");
}

bool molecule::forcefield::bonds::Compare(int first, int second, atom* atoms)
{
	bool ii = (strcmp(atoms[m_i[first]/3].GetType(),atoms[m_i[second]/3].GetType()) == 0);
	bool jj = (strcmp(atoms[m_j[first]/3].GetType(),atoms[m_j[second]/3].GetType()) == 0);
	bool ij = (strcmp(atoms[m_i[first]/3].GetType(),atoms[m_j[second]/3].GetType()) == 0);
	bool ji = (strcmp(atoms[m_j[first]/3].GetType(),atoms[m_i[second]/3].GetType()) == 0);

	return ((ii && jj) || (ij && ji));
}

//////////////////////////////////////////////////////////////////////
// angles Class
//////////////////////////////////////////////////////////////////////

//////////////////////////////////////////////////////////////////////
// Construction/Destruction
//////////////////////////////////////////////////////////////////////

molecule::forcefield::angles::angles()
{
	m_i = 0;
	m_j = 0;
	m_k = 0;
	m_index = 0;
	m_max_index = 0;
}

molecule::forcefield::angles::~angles()
{
	delete[] m_i;
	delete[] m_j;
	delete[] m_k;
	delete[] m_index;
}

//////////////////////////////////////////////////////////////////////
// Functions
//////////////////////////////////////////////////////////////////////

void molecule::forcefield::angles::Initialize(int size)
{
	m_max_index = size;
	m_i = new int[size];
	m_j = new int[size];
	m_k = new int[size];
	m_index = new int[size];
}

void molecule::forcefield::angles::ReadParameters(FILE* file,bool new_format)
{
	char line[82];
	int i;
	int int_length = 6;
	int int_number = 12;
	if (new_format)
	{
		int_length = 8;
		int_number = 10;
	}

	for (i=0;i<4*m_max_index;i++)
	{
		if ((i%int_number == 0) && (i != 0)) fgets(line,2,file); // preskoci endl
		fgets(line,int_length+1,file);
		switch (i%4)
		{
		case 0:	sscanf(line,"%d",&m_i[i/4]);
			break;
		case 1: sscanf(line,"%d",&m_j[i/4]);
			break;
		case 2: sscanf(line,"%d",&m_k[i/4]);
			break;
		case 3: sscanf(line,"%d",&m_index[i/4]);
			break;
		default: printf("Error\n");
		}
	}
	fgets(line,2,file); // preskoci endl
	if (new_format) for (i=0;i<2;i++) fgets(line,82,file); // read extra line in amber7
}

void molecule::forcefield::angles::WriteParameters(FILE* file,bool new_format,bool with_h)
{
	int int_length = 6;
	int int_number = 12;
	if (new_format)
	{
		int_length = 8;
		int_number = 10;
	}
	
	if (new_format == true)
	{
		if (with_h) fprintf(file,"%%FLAG ANGLES_INC_HYDROGEN                                                       \n");
		else fprintf(file,"%%FLAG ANGLES_WITHOUT_HYDROGEN                                                   \n");
		fprintf(file,"%%FORMAT(10I8)                                                                   \n");
	}
	for (int i=0;i<4*m_max_index;i++)
	{
		if ((i%int_number == 0) && (i != 0)) fprintf(file,"\n"); // write endl
		switch (i%4)
		{
		case 0:	fprintf(file,"%*d",int_length,m_i[i/4]);
			break;
		case 1: fprintf(file,"%*d",int_length,m_j[i/4]);
			break;
		case 2: fprintf(file,"%*d",int_length,m_k[i/4]);
			break;
		case 3: fprintf(file,"%*d",int_length,m_index[i/4]);
			break;
		default: printf("Error\n");
		}
	}
	fprintf(file,"\n");
}

void molecule::forcefield::angles::WriteParameters_qm(FILE* file,bool new_format,bool with_h, vector<int>* p_layer, map<int,int>* p_map_of_order, molecule::forcefield::angles* p_angles_without_h, atom* p_atoms, map<int,int>* p_link_map)
{
	int j,i,n = 0;
	int index;
	int int_length = 6;
	int int_number = 12;
	bool nonstd_parm;
	if (new_format)
	{
		int_length = 8;
		int_number = 10;
	}
	
	if (new_format == true)
	{
		if (with_h) fprintf(file,"%%FLAG ANGLES_INC_HYDROGEN                                                       \n");
		else fprintf(file,"%%FLAG ANGLES_WITHOUT_HYDROGEN                                                   \n");
		fprintf(file,"%%FORMAT(10I8)                                                                   \n");
	}
	if (with_h)
	{
		for (i=0;i<4*m_max_index;i++)
		{
			if (((*p_layer)[m_i[i/4]/3] < 3)&&((*p_layer)[m_j[i/4]/3] < 3)&&((*p_layer)[m_k[i/4]/3] < 3))
			{
				if ((n%int_number == 0) && (n != 0)) fprintf(file,"\n"); // write endl
				switch (i%4)
				{
				case 0:	fprintf(file,"%*d",int_length,p_map_of_order->find(m_i[i/4]/3)->second*3);
					break;
				case 1: fprintf(file,"%*d",int_length,p_map_of_order->find(m_j[i/4]/3)->second*3);
					break;
				case 2: fprintf(file,"%*d",int_length,p_map_of_order->find(m_k[i/4]/3)->second*3);
					break;
				case 3: if (((*p_layer)[m_i[i/4]/3] == 2)||((*p_layer)[m_j[i/4]/3] == 2)||((*p_layer)[m_k[i/4]/3] == 2))
						{
							nonstd_parm = false;
							if ((*p_layer)[m_i[i/4]/3] == 2)
							{
								if (m_k[i/4]/3 == p_link_map->find(m_i[i/4]/3)->second) nonstd_parm = true;
							}
							else if ((*p_layer)[m_k[i/4]/3] == 2)
							{
								if (m_i[i/4]/3 == p_link_map->find(m_k[i/4]/3)->second) nonstd_parm = true;
							}
							if (nonstd_parm == true)
							{
								index = -1;
								for(j=0;j<m_max_index;j++)
								{
									if ((*p_layer)[m_i[i/4]/3] == 2)
									{
										if ((((int)floor(p_atoms[p_link_map->find(m_i[i/4]/3)->second].GetMass())==(int)floor(p_atoms[m_i[j]/3].GetMass()))&&((int)floor(p_atoms[m_k[i/4]/3].GetMass())==(int)floor(p_atoms[m_k[j]/3].GetMass()))&&(strcmp(p_atoms[m_j[i/4]/3].GetType(),p_atoms[m_j[j]/3].GetType())==0))||((strcmp(p_atoms[m_j[i/4]/3].GetType(),p_atoms[m_j[j]/3].GetType())==0)&&((int)floor(p_atoms[p_link_map->find(m_i[i/4]/3)->second].GetMass())==(int)floor(p_atoms[m_k[j]/3].GetMass()))&&((int)floor(p_atoms[m_k[i/4]/3].GetMass())==(int)floor(p_atoms[m_i[j]/3].GetMass()))))
											index = m_index[j];
									}
									else if ((*p_layer)[m_k[i/4]/3] == 2)
									{
										if ((((int)floor(p_atoms[m_i[i/4]/3].GetMass())==(int)floor(p_atoms[m_i[j]/3].GetMass()))&&((int)floor(p_atoms[p_link_map->find(m_k[i/4]/3)->second].GetMass())==(int)floor(p_atoms[m_k[j]/3].GetMass()))&&(strcmp(p_atoms[m_j[i/4]/3].GetType(),p_atoms[m_j[j]/3].GetType())==0))||((strcmp(p_atoms[m_j[i/4]/3].GetType(),p_atoms[m_j[j]/3].GetType())==0)&&((int)floor(p_atoms[m_i[i/4]/3].GetMass())==(int)floor(p_atoms[m_k[j]/3].GetMass()))&&((int)floor(p_atoms[p_link_map->find(m_k[i/4]/3)->second].GetMass())==(int)floor(p_atoms[m_i[j]/3].GetMass()))))
											index = m_index[j];
									}
								}
								if (index != -1)
								{
									fprintf(file,"%*d",int_length,index);
								}
								else
								{
									fprintf(file,"%*d",int_length,m_index[i/4]);
								}
							}
							else
							{
								index = -1;
								for(j=0;j<m_max_index;j++)
								{
									if ((*p_layer)[m_i[i/4]/3] == 2)
									{
										if (((strcmp(p_atoms[p_link_map->find(m_i[i/4]/3)->second].GetType(),p_atoms[m_i[j]/3].GetType())==0)&&(strcmp(p_atoms[m_k[i/4]/3].GetType(),p_atoms[m_k[j]/3].GetType())==0)&&(strcmp(p_atoms[m_j[i/4]/3].GetType(),p_atoms[m_j[j]/3].GetType())==0))||((strcmp(p_atoms[m_j[i/4]/3].GetType(),p_atoms[m_j[j]/3].GetType())==0)&&(strcmp(p_atoms[p_link_map->find(m_i[i/4]/3)->second].GetType(),p_atoms[m_k[j]/3].GetType())==0)&&(strcmp(p_atoms[m_k[i/4]/3].GetType(),p_atoms[m_i[j]/3].GetType())==0)))
											index = m_index[j];
									}
									else if ((*p_layer)[m_k[i/4]/3] == 2)
									{
										if (((strcmp(p_atoms[m_i[i/4]/3].GetType(),p_atoms[m_i[j]/3].GetType())==0)&&(strcmp(p_atoms[p_link_map->find(m_k[i/4]/3)->second].GetType(),p_atoms[m_k[j]/3].GetType())==0)&&(strcmp(p_atoms[m_j[i/4]/3].GetType(),p_atoms[m_j[j]/3].GetType())==0))||((strcmp(p_atoms[m_j[i/4]/3].GetType(),p_atoms[m_j[j]/3].GetType())==0)&&(strcmp(p_atoms[m_i[i/4]/3].GetType(),p_atoms[m_k[j]/3].GetType())==0)&&(strcmp(p_atoms[p_link_map->find(m_k[i/4]/3)->second].GetType(),p_atoms[m_i[j]/3].GetType())==0)))
											index = m_index[j];
									}
								}
								if (index != -1)
								{
									fprintf(file,"%*d",int_length,index);
								}
								else
								{
									fprintf(file,"%*d",int_length,m_index[i/4]);
								}
							}
						}
						else fprintf(file,"%*d",int_length,m_index[i/4]);
					break;
				default: printf("Error\n");
				}
				n++;
			}
		}
		for (i=0;i<4*p_angles_without_h->m_max_index;i++)
		{
			if (((*p_layer)[p_angles_without_h->m_i[i/4]/3] < 3)&&((*p_layer)[p_angles_without_h->m_j[i/4]/3] < 3)&&((*p_layer)[p_angles_without_h->m_k[i/4]/3] < 3))
			{
				if (((*p_layer)[p_angles_without_h->m_i[i/4]/3] == 2)||((*p_layer)[p_angles_without_h->m_j[i/4]/3] == 2)||((*p_layer)[p_angles_without_h->m_k[i/4]/3] == 2))
				{
					if ((n%int_number == 0) && (n != 0)) fprintf(file,"\n"); // write endl
					switch (i%4)
					{
					case 0:	fprintf(file,"%*d",int_length,p_map_of_order->find(p_angles_without_h->m_i[i/4]/3)->second*3);
						break;
					case 1: fprintf(file,"%*d",int_length,p_map_of_order->find(p_angles_without_h->m_j[i/4]/3)->second*3);
						break;
					case 2: fprintf(file,"%*d",int_length,p_map_of_order->find(p_angles_without_h->m_k[i/4]/3)->second*3);
						break;
					case 3: index = -1;
							for(j=0;j<m_max_index;j++)
							{
								if ((*p_layer)[p_angles_without_h->m_i[i/4]/3] == 2)
								{
									if (((strcmp(p_atoms[p_link_map->find(p_angles_without_h->m_i[i/4]/3)->second].GetType(),p_atoms[m_i[j]/3].GetType())==0)&&(strcmp(p_atoms[p_angles_without_h->m_k[i/4]/3].GetType(),p_atoms[m_k[j]/3].GetType())==0)&&(strcmp(p_atoms[p_angles_without_h->m_j[i/4]/3].GetType(),p_atoms[m_j[j]/3].GetType())==0))||((strcmp(p_atoms[p_angles_without_h->m_j[i/4]/3].GetType(),p_atoms[m_j[j]/3].GetType())==0)&&(strcmp(p_atoms[p_link_map->find(p_angles_without_h->m_i[i/4]/3)->second].GetType(),p_atoms[m_k[j]/3].GetType())==0)&&(strcmp(p_atoms[p_angles_without_h->m_k[i/4]/3].GetType(),p_atoms[m_i[j]/3].GetType())==0)))
										index = m_index[j];
								}
								else if ((*p_layer)[p_angles_without_h->m_k[i/4]/3] == 2)
								{
									if (((strcmp(p_atoms[p_angles_without_h->m_i[i/4]/3].GetType(),p_atoms[m_i[j]/3].GetType())==0)&&(strcmp(p_atoms[p_link_map->find(p_angles_without_h->m_k[i/4]/3)->second].GetType(),p_atoms[m_k[j]/3].GetType())==0)&&(strcmp(p_atoms[p_angles_without_h->m_j[i/4]/3].GetType(),p_atoms[m_j[j]/3].GetType())==0))||((strcmp(p_atoms[p_angles_without_h->m_j[i/4]/3].GetType(),p_atoms[m_j[j]/3].GetType())==0)&&(strcmp(p_atoms[p_angles_without_h->m_i[i/4]/3].GetType(),p_atoms[m_k[j]/3].GetType())==0)&&(strcmp(p_atoms[p_link_map->find(p_angles_without_h->m_k[i/4]/3)->second].GetType(),p_atoms[m_i[j]/3].GetType())==0)))
										index = m_index[j];
								}
							}
							if (index != -1)
							{
								fprintf(file,"%*d",int_length,index);
							}
							else
							{
								fprintf(file,"%*d",int_length,p_angles_without_h->m_index[i/4]);
							}
						break;
					default: printf("Error\n");
					}
					n++;
				}
			}
		}
	}
	else
	{
		for (i=0;i<4*m_max_index;i++)
		{
			if (((*p_layer)[m_i[i/4]/3] < 2)&&((*p_layer)[m_j[i/4]/3] < 2)&&((*p_layer)[m_k[i/4]/3] < 2))
			{
				if ((n%int_number == 0) && (n != 0)) fprintf(file,"\n"); // write endl
				switch (i%4)
				{
				case 0:	fprintf(file,"%*d",int_length,p_map_of_order->find(m_i[i/4]/3)->second*3);
					break;
				case 1: fprintf(file,"%*d",int_length,p_map_of_order->find(m_j[i/4]/3)->second*3);
					break;
				case 2: fprintf(file,"%*d",int_length,p_map_of_order->find(m_k[i/4]/3)->second*3);
					break;
				case 3: fprintf(file,"%*d",int_length,m_index[i/4]);
					break;
				default: printf("Error\n");
				}
				n++;
			}
		}
	}
	fprintf(file,"\n");
}

bool molecule::forcefield::angles::Compare(int first,int second,atom* atoms)
{
	bool ii = (strcmp(atoms[m_i[first]/3].GetType(),atoms[m_i[second]/3].GetType()) == 0);
	bool jj = (strcmp(atoms[m_j[first]/3].GetType(),atoms[m_j[second]/3].GetType()) == 0);
	bool kk = (strcmp(atoms[m_k[first]/3].GetType(),atoms[m_k[second]/3].GetType()) == 0);
	bool ik = (strcmp(atoms[m_i[first]/3].GetType(),atoms[m_k[second]/3].GetType()) == 0);
	bool ki = (strcmp(atoms[m_k[first]/3].GetType(),atoms[m_i[second]/3].GetType()) == 0);

	return ((ii && jj && kk) || (ik && jj && ki));
}

//////////////////////////////////////////////////////////////////////
// dihedrals Class
//////////////////////////////////////////////////////////////////////

//////////////////////////////////////////////////////////////////////
// Construction/Destruction
//////////////////////////////////////////////////////////////////////

molecule::forcefield::dihedrals::dihedrals()
{
	m_i = 0;
	m_j = 0;
	m_k = 0;
	m_l = 0;
	m_index = 0;
	m_max_index = 0;
}

molecule::forcefield::dihedrals::~dihedrals()
{
	delete[] m_i;
	delete[] m_j;
	delete[] m_k;
	delete[] m_l;
	delete[] m_index;
}

//////////////////////////////////////////////////////////////////////
// Functions
//////////////////////////////////////////////////////////////////////

void molecule::forcefield::dihedrals::Initialize(int size)
{
	m_max_index = size;
	m_i = new int[size];
	m_j = new int[size];
	m_k = new int[size];
	m_l = new int[size];
	m_index = new int[size];
}

void molecule::forcefield::dihedrals::ReadParameters(FILE* file,bool new_format)
{
	char line[82];
	int i;
	int int_length = 6;
	int int_number = 12;
	if (new_format)
	{
		int_length = 8;
		int_number = 10;
	}

	for (i=0;i<5*m_max_index;i++)
	{
		if ((i%int_number == 0) && (i != 0)) fgets(line,2,file); // preskoci endl
		fgets(line,int_length+1,file);
		switch (i%5)
		{
		case 0:	sscanf(line,"%d",&m_i[i/5]);
			break;
		case 1: sscanf(line,"%d",&m_j[i/5]);
			break;
		case 2: sscanf(line,"%d",&m_k[i/5]);
			break;
		case 3: sscanf(line,"%d",&m_l[i/5]);
			break;
		case 4: sscanf(line,"%d",&m_index[i/5]);
			break;
		default: printf("Error\n");
		}
	}
	fgets(line,2,file); // preskoci endl
	if (new_format) for (i=0;i<2;i++) fgets(line,82,file); // read extra line in amber7
}

void molecule::forcefield::dihedrals::WriteParameters(FILE* file,bool new_format,bool with_h)
{
	int int_length = 6;
	int int_number = 12;
	if (new_format)
	{
		int_length = 8;
		int_number = 10;
	}
	
	if (new_format == true)
	{
		if (with_h) fprintf(file,"%%FLAG DIHEDRALS_INC_HYDROGEN                                                    \n");
		else fprintf(file,"%%FLAG DIHEDRALS_WITHOUT_HYDROGEN                                                \n");
		fprintf(file,"%%FORMAT(10I8)                                                                   \n");
	}
	for (int i=0;i<5*m_max_index;i++)
	{
		if ((i%int_number == 0) && (i != 0)) fprintf(file,"\n"); // write endl
		switch (i%5)
		{
		case 0:	fprintf(file,"%*d",int_length,m_i[i/5]);
			break;
		case 1: fprintf(file,"%*d",int_length,m_j[i/5]);
			break;
		case 2: fprintf(file,"%*d",int_length,m_k[i/5]);
			break;
		case 3: fprintf(file,"%*d",int_length,m_l[i/5]);
			break;
		case 4: fprintf(file,"%*d",int_length,m_index[i/5]);
			break;
		default: printf("Error\n");
		}
	}
	fprintf(file,"\n");
}

int molecule::forcefield::dihedrals::WriteParameters_qm(FILE* file,bool new_format,bool with_h, vector<int>* p_layer, map<int,int>* p_map_of_order, molecule::forcefield::dihedrals* p_dihedrals_without_h, atom* p_atoms, map<int,int>* p_link_map,bool silent)
{
	int j,i,k,n = 0;
	int dihedral = 0;
	char a[5],b[5],c[5],d[5];
	bool ii,ij,il,ji,jj,jl,li,lj,ll;
	vector<int> index;
	vector<int> old_index;
	int int_length = 6;
	int int_number = 12;
	if (new_format)
	{
		int_length = 8;
		int_number = 10;
	}
	
	if ((new_format == true)&&(silent == false))
	{
		if (with_h) fprintf(file,"%%FLAG DIHEDRALS_INC_HYDROGEN                                                    \n");
		else fprintf(file,"%%FLAG DIHEDRALS_WITHOUT_HYDROGEN                                                \n");
		fprintf(file,"%%FORMAT(10I8)                                                                   \n");
	}
	if (with_h) // writing parameters with hydrogen
	{
		for (i=0;i<m_max_index;i++) // cycle going through dihedrals originally with h
		{ 
			// if all four atoms are in QM region or are link atoms (be carefull, additional periodicities have negative m_k and impropers have negative m_k and m_l
			if (((*p_layer)[m_i[i]/3] < 3)&&((*p_layer)[m_j[i]/3] < 3)&&((*p_layer)[abs(m_k[i]/3)] == 1)&&((*p_layer)[abs(m_l[i]/3)] < 3)) // m_k should allways be 1
			{
				// if dihedral is solely inside QM region, write is as is
				if (((*p_layer)[m_i[i]/3] == 1)&&((*p_layer)[m_j[i]/3] == 1)&&((*p_layer)[abs(m_k[i]/3)] == 1)&&((*p_layer)[abs(m_l[i]/3)] == 1))
				{
					if (silent == false)
					{
						if ((n%int_number == 0) && (n != 0)) fprintf(file,"\n"); // write endl
						fprintf(file,"%*d",int_length,p_map_of_order->find(m_i[i]/3)->second*3);
						n++;
						if ((n%int_number == 0) && (n != 0)) fprintf(file,"\n"); // write endl
						fprintf(file,"%*d",int_length,p_map_of_order->find(m_j[i]/3)->second*3);
						n++;
						if ((n%int_number == 0) && (n != 0)) fprintf(file,"\n"); // write endl
						if (m_k[i] >= 0) fprintf(file,"%*d",int_length,p_map_of_order->find(abs(m_k[i]/3))->second*3);
						else fprintf(file,"%*d",int_length,-p_map_of_order->find(abs(m_k[i]/3))->second*3);
						n++;
						if ((n%int_number == 0) && (n != 0)) fprintf(file,"\n"); // write endl
						if (m_l[i] >= 0) fprintf(file,"%*d",int_length,p_map_of_order->find(abs(m_l[i]/3))->second*3);
						else fprintf(file,"%*d",int_length,-p_map_of_order->find(abs(m_l[i]/3))->second*3);
						n++;
						if ((n%int_number == 0) && (n != 0)) fprintf(file,"\n"); // write endl
						fprintf(file,"%*d",int_length,m_index[i]);
						n++;
					}
					else
					{
						dihedral++;
					}
				}
				else // dihedral includes some link atoms
				{
					// rewrite atom_type into a,b,c,d and if atom is link-atom, use atom_type of respective hydrogen
					if ((*p_layer)[m_i[i]/3] == 2) strcpy(a,p_atoms[p_link_map->find(m_i[i]/3)->second].GetType()); else strcpy(a,p_atoms[m_i[i]/3].GetType());
					if ((*p_layer)[m_j[i]/3] == 2) strcpy(b,p_atoms[p_link_map->find(m_j[i]/3)->second].GetType()); else strcpy(b,p_atoms[m_j[i]/3].GetType());
					strcpy(c,p_atoms[abs(m_k[i]/3)].GetType());
					if ((*p_layer)[abs(m_l[i]/3)] == 2) strcpy(d,p_atoms[p_link_map->find(abs(m_l[i]/3))->second].GetType()); else strcpy(d,p_atoms[abs(m_l[i]/3)].GetType());
					// *********************
					if ((m_k[i]/3 >= 0)&&(m_l[i]/3 >= 0)) // testing normal dihedral
					{
						// save indexes for all preriodicities and move i to last periodicity
						for(j=i;j<m_max_index;j++) // looking for other periodicities
						{
							if ((m_i[i]==m_i[j])&&(m_j[i]==m_j[j])&&(m_k[i]==abs(m_k[j]))&&(m_l[i]==m_l[j])) // if periodicity if found (including the first one with positive k)
							{
								old_index.push_back(m_index[j]);
							}
							else break;
						}
						i += (old_index.size() - 1);
						// looking for template torsion with hydrogen
						for(j=0;j<m_max_index;j++)
						{
							if ((strcmp(a,p_atoms[m_i[j]/3].GetType()) == 0)&&(strcmp(b,p_atoms[m_j[j]/3].GetType()) == 0)&&(strcmp(c,p_atoms[abs(m_k[j]/3)].GetType()) == 0)&&(strcmp(d,p_atoms[abs(m_l[j]/3)].GetType()) == 0))
							{
								for(k=j;k<m_max_index;k++) // looking for other periodicities
								{
									if ((m_i[j]==m_i[k])&&(m_j[j]==m_j[k])&&(m_k[j]==abs(m_k[k]))&&(m_l[j]==m_l[k])) // if periodicity if found (including the first one with positive k)
									{
										index.push_back(m_index[k]);
									}
									else break;
								}
							}
							else if ((strcmp(d,p_atoms[m_i[j]/3].GetType()) == 0)&&(strcmp(c,p_atoms[m_j[j]/3].GetType()) == 0)&&(strcmp(b,p_atoms[abs(m_k[j]/3)].GetType()) == 0)&&(strcmp(a,p_atoms[abs(m_l[j]/3)].GetType()) == 0))
							{
								for(k=j;k<m_max_index;k++) // looking for other periodicities
								{
									if ((m_i[j]==m_i[k])&&(m_j[j]==m_j[k])&&(m_k[j]==abs(m_k[k]))&&(m_l[j]==m_l[k])) // if periodicity if found (including the first one with positive k)
									{
										index.push_back(m_index[k]);
									}
									else break;
								}
							}
							if (index.empty() == false) break; // indexes was allready found
						}
						if (index.empty() == true) // write old parameters
						{
							for(j=0;j<old_index.size();j++)
							{
								if (silent == false)
								{
									if ((n%int_number == 0) && (n != 0)) fprintf(file,"\n"); // write endl
									fprintf(file,"%*d",int_length,p_map_of_order->find(m_i[i]/3)->second*3);
									n++;
									if ((n%int_number == 0) && (n != 0)) fprintf(file,"\n"); // write endl
									fprintf(file,"%*d",int_length,p_map_of_order->find(m_j[i]/3)->second*3);
									n++;
									if ((n%int_number == 0) && (n != 0)) fprintf(file,"\n"); // write endl
									if (j == 0)	fprintf(file,"%*d",int_length,p_map_of_order->find(abs(m_k[i]/3))->second*3);
									else fprintf(file,"%*d",int_length,-p_map_of_order->find(abs(m_k[i]/3))->second*3);
									n++;
									if ((n%int_number == 0) && (n != 0)) fprintf(file,"\n"); // write endl
									fprintf(file,"%*d",int_length,p_map_of_order->find(abs(m_l[i]/3))->second*3);
									n++;
									if ((n%int_number == 0) && (n != 0)) fprintf(file,"\n"); // write endl
									fprintf(file,"%*d",int_length,old_index[j]);
									n++;
								}
								else
								{
									dihedral++;
								}
							}
						}
						else // write new parameters
						{
							for(j=0;j<index.size();j++)
							{
								if (silent == false)
								{
									if ((n%int_number == 0) && (n != 0)) fprintf(file,"\n"); // write endl
									fprintf(file,"%*d",int_length,p_map_of_order->find(m_i[i]/3)->second*3);
									n++;
									if ((n%int_number == 0) && (n != 0)) fprintf(file,"\n"); // write endl
									fprintf(file,"%*d",int_length,p_map_of_order->find(m_j[i]/3)->second*3);
									n++;
									if ((n%int_number == 0) && (n != 0)) fprintf(file,"\n"); // write endl
									if (j == 0)	fprintf(file,"%*d",int_length,p_map_of_order->find(abs(m_k[i]/3))->second*3);
									else fprintf(file,"%*d",int_length,-p_map_of_order->find(abs(m_k[i]/3))->second*3);
									n++;
									if ((n%int_number == 0) && (n != 0)) fprintf(file,"\n"); // write endl
									fprintf(file,"%*d",int_length,p_map_of_order->find(abs(m_l[i]/3))->second*3);
									n++;
									if ((n%int_number == 0) && (n != 0)) fprintf(file,"\n"); // write endl
									fprintf(file,"%*d",int_length,index[j]);
									n++;
								}
								else
								{
									dihedral++;
								}
							}
						}
						old_index.clear();
						index.clear();
					}
					else if ((m_k[i]/3 < 0)&&(m_l[i]/3 < 0)) // testing improper torsion (has only one periodicity)
					{
						old_index.push_back(m_index[i]);
						// looking for template torsion with hydrogen
						for(j=0;j<m_max_index;j++)
						{
							if ((strcmp(c,p_atoms[m_k[j]/3].GetType())==0)&&(m_k[j]<0)&&(m_l[j]<0)) // if central atom of impropers i and j are identical 
							{
								ii = (strcmp(a,p_atoms[m_i[j]/3].GetType()) == 0);
								ij = (strcmp(a,p_atoms[m_j[j]/3].GetType()) == 0);
								il = (strcmp(a,p_atoms[m_l[j]/3].GetType()) == 0);
								ji = (strcmp(b,p_atoms[m_i[j]/3].GetType()) == 0);
								jj = (strcmp(b,p_atoms[m_j[j]/3].GetType()) == 0);
								jl = (strcmp(b,p_atoms[m_l[j]/3].GetType()) == 0);
								li = (strcmp(d,p_atoms[m_i[j]/3].GetType()) == 0);
								lj = (strcmp(d,p_atoms[m_j[j]/3].GetType()) == 0);
								ll = (strcmp(d,p_atoms[m_l[j]/3].GetType()) == 0);
								if ((ii&&jj&&ll)||(ii&&jl&&lj)||(ij&&ji&&ll)||(ij&&jl&&li)||(il&&jj&&li)||(il&&ji&&lj)) // test all posibilities for improper
								{
									index.push_back(m_index[j]);
									break; // no other periodicities are assumed for improper
								}
							}
						}
						if (silent == false)
						{
							if ((n%int_number == 0) && (n != 0)) fprintf(file,"\n"); // write endl
							fprintf(file,"%*d",int_length,p_map_of_order->find(m_i[i]/3)->second*3);
							n++;
							if ((n%int_number == 0) && (n != 0)) fprintf(file,"\n"); // write endl
							fprintf(file,"%*d",int_length,p_map_of_order->find(m_j[i]/3)->second*3);
							n++;
							if ((n%int_number == 0) && (n != 0)) fprintf(file,"\n"); // write endl
							fprintf(file,"%*d",int_length,-p_map_of_order->find(abs(m_k[i]/3))->second*3);
							n++;
							if ((n%int_number == 0) && (n != 0)) fprintf(file,"\n"); // write endl
							fprintf(file,"%*d",int_length,-p_map_of_order->find(abs(m_l[i]/3))->second*3);
							n++;
							if (index.empty() == true)
							{
								if ((n%int_number == 0) && (n != 0)) fprintf(file,"\n"); // write endl
								fprintf(file,"%*d",int_length,old_index[0]);
								n++;
							}
							else
							{
								if ((n%int_number == 0) && (n != 0)) fprintf(file,"\n"); // write endl
								fprintf(file,"%*d",int_length,index[0]);
								n++;
							}
						}
						else
						{
							dihedral++;
						}
						index.clear();
						old_index.clear();
					}
					else
					{
						printf("Error\n");
					}
				}
			}
		}
		for (i=0;i<p_dihedrals_without_h->m_max_index;i++) // cycle going through dihedrals originally without h
		{
			// if all four atoms are in QM region or are link atoms (be carefull, additional periodicities have negative m_k and impropers have negative m_k and m_l
			if (((*p_layer)[p_dihedrals_without_h->m_i[i]/3] < 3)&&((*p_layer)[p_dihedrals_without_h->m_j[i]/3] < 3)&&((*p_layer)[abs(p_dihedrals_without_h->m_k[i]/3)] == 1)&&((*p_layer)[abs(p_dihedrals_without_h->m_l[i]/3)] < 3)) // m_k should allways be 1
			{
				// if dihedral include some link atom => some havy atom is changed with hydrogen
				if (((*p_layer)[p_dihedrals_without_h->m_i[i]/3] == 2)||((*p_layer)[p_dihedrals_without_h->m_j[i]/3] == 2)||((*p_layer)[abs(p_dihedrals_without_h->m_k[i]/3)] == 2)||((*p_layer)[abs(p_dihedrals_without_h->m_l[i]/3)] == 2))
				{
					// rewrite atom_type into a,b,c,d and if atom is link-atom, use atom_type of respective hydrogen
					if ((*p_layer)[p_dihedrals_without_h->m_i[i]/3] == 2) strcpy(a,p_atoms[p_link_map->find(p_dihedrals_without_h->m_i[i]/3)->second].GetType()); else strcpy(a,p_atoms[p_dihedrals_without_h->m_i[i]/3].GetType());
					if ((*p_layer)[p_dihedrals_without_h->m_j[i]/3] == 2) strcpy(b,p_atoms[p_link_map->find(p_dihedrals_without_h->m_j[i]/3)->second].GetType()); else strcpy(b,p_atoms[p_dihedrals_without_h->m_j[i]/3].GetType());
					strcpy(c,p_atoms[abs(p_dihedrals_without_h->m_k[i]/3)].GetType());
					if ((*p_layer)[abs(p_dihedrals_without_h->m_l[i]/3)] == 2) strcpy(d,p_atoms[p_link_map->find(abs(p_dihedrals_without_h->m_l[i]/3))->second].GetType()); else strcpy(d,p_atoms[abs(p_dihedrals_without_h->m_l[i]/3)].GetType());
					// *********************
					if ((p_dihedrals_without_h->m_k[i]/3 >= 0)&&(p_dihedrals_without_h->m_l[i]/3 >= 0)) // testing normal dihedral
					{
						// save indexes for all preriodicities and move i to last periodicity
						for(j=i;j<p_dihedrals_without_h->m_max_index;j++) // looking for other periodicities
						{
							if ((p_dihedrals_without_h->m_i[i]==p_dihedrals_without_h->m_i[j])&&(p_dihedrals_without_h->m_j[i]==p_dihedrals_without_h->m_j[j])&&(p_dihedrals_without_h->m_k[i]==abs(p_dihedrals_without_h->m_k[j]))&&(p_dihedrals_without_h->m_l[i]==p_dihedrals_without_h->m_l[j])) // if periodicity if found (including the first one with positive k)
							{
								old_index.push_back(p_dihedrals_without_h->m_index[j]);
							}
							else break;
						}
						i += (old_index.size() - 1);
						// looking for template torsion with hydrogen
						for(j=0;j<m_max_index;j++) // template should be taken from dihedrals with hydrogen
						{
							if ((strcmp(a,p_atoms[m_i[j]/3].GetType()) == 0)&&(strcmp(b,p_atoms[m_j[j]/3].GetType()) == 0)&&(strcmp(c,p_atoms[abs(m_k[j]/3)].GetType()) == 0)&&(strcmp(d,p_atoms[abs(m_l[j]/3)].GetType()) == 0))
							{
								for(k=j;k<m_max_index;k++) // looking for other periodicities
								{
									if ((m_i[j]==m_i[k])&&(m_j[j]==m_j[k])&&(m_k[j]==abs(m_k[k]))&&(m_l[j]==m_l[k])) // if periodicity if found (including the first one with positive k)
									{
										index.push_back(m_index[k]);
									}
									else break;
								}
							}
							else if ((strcmp(d,p_atoms[m_i[j]/3].GetType()) == 0)&&(strcmp(c,p_atoms[m_j[j]/3].GetType()) == 0)&&(strcmp(b,p_atoms[abs(m_k[j]/3)].GetType()) == 0)&&(strcmp(a,p_atoms[abs(m_l[j]/3)].GetType()) == 0))
							{
								for(k=j;k<m_max_index;k++) // looking for other periodicities
								{
									if ((m_i[j]==m_i[k])&&(m_j[j]==m_j[k])&&(m_k[j]==abs(m_k[k]))&&(m_l[j]==m_l[k])) // if periodicity if found (including the first one with positive k)
									{
										index.push_back(m_index[k]);
									}
									else break;
								}
							}
							if (index.empty() == false) break; // indexes was allready found
						}
						if (index.empty() == true) // write old parameters
						{
							for(j=0;j<old_index.size();j++)
							{
								if (silent == false)
								{
									if ((n%int_number == 0) && (n != 0)) fprintf(file,"\n"); // write endl
									fprintf(file,"%*d",int_length,p_map_of_order->find(p_dihedrals_without_h->m_i[i]/3)->second*3);
									n++;
									if ((n%int_number == 0) && (n != 0)) fprintf(file,"\n"); // write endl
									fprintf(file,"%*d",int_length,p_map_of_order->find(p_dihedrals_without_h->m_j[i]/3)->second*3);
									n++;
									if ((n%int_number == 0) && (n != 0)) fprintf(file,"\n"); // write endl
									if (j == 0)	fprintf(file,"%*d",int_length,p_map_of_order->find(abs(p_dihedrals_without_h->m_k[i]/3))->second*3);
									else fprintf(file,"%*d",int_length,-p_map_of_order->find(abs(p_dihedrals_without_h->m_k[i]/3))->second*3);
									n++;
									if ((n%int_number == 0) && (n != 0)) fprintf(file,"\n"); // write endl
									fprintf(file,"%*d",int_length,p_map_of_order->find(abs(p_dihedrals_without_h->m_l[i]/3))->second*3);
									n++;
									if ((n%int_number == 0) && (n != 0)) fprintf(file,"\n"); // write endl
									fprintf(file,"%*d",int_length,old_index[j]);
									n++;
								}
								else
								{
									dihedral++;
								}
							}
						}
						else // write new parameters
						{
							for(j=0;j<index.size();j++)
							{
								if (silent == false)
								{
									if ((n%int_number == 0) && (n != 0)) fprintf(file,"\n"); // write endl
									fprintf(file,"%*d",int_length,p_map_of_order->find(p_dihedrals_without_h->m_i[i]/3)->second*3);
									n++;
									if ((n%int_number == 0) && (n != 0)) fprintf(file,"\n"); // write endl
									fprintf(file,"%*d",int_length,p_map_of_order->find(p_dihedrals_without_h->m_j[i]/3)->second*3);
									n++;
									if ((n%int_number == 0) && (n != 0)) fprintf(file,"\n"); // write endl
									if (j == 0)	fprintf(file,"%*d",int_length,p_map_of_order->find(abs(p_dihedrals_without_h->m_k[i]/3))->second*3);
									else fprintf(file,"%*d",int_length,-p_map_of_order->find(abs(p_dihedrals_without_h->m_k[i]/3))->second*3);
									n++;
									if ((n%int_number == 0) && (n != 0)) fprintf(file,"\n"); // write endl
									fprintf(file,"%*d",int_length,p_map_of_order->find(abs(p_dihedrals_without_h->m_l[i]/3))->second*3);
									n++;
									if ((n%int_number == 0) && (n != 0)) fprintf(file,"\n"); // write endl
									fprintf(file,"%*d",int_length,index[j]);
									n++;
								}
								else
								{
									dihedral++;
								}
							}
						}
						old_index.clear();
						index.clear();
					}
					else if ((p_dihedrals_without_h->m_k[i]/3 < 0)&&(p_dihedrals_without_h->m_l[i]/3 < 0)) // testing improper torsion (has only one periodicity)
					{
						old_index.push_back(p_dihedrals_without_h->m_index[i]);
						// looking for template torsion with hydrogen
						for(j=0;j<m_max_index;j++) // should search in dihedrals without hydrogen
						{
							if (strcmp(c,p_atoms[m_k[j]/3].GetType())==0) // if central atom of impropers i and j are identical 
							{
								ii = (strcmp(a,p_atoms[m_i[j]/3].GetType()) == 0);
								ij = (strcmp(a,p_atoms[m_j[j]/3].GetType()) == 0);
								il = (strcmp(a,p_atoms[m_l[j]/3].GetType()) == 0);
								ji = (strcmp(b,p_atoms[m_i[j]/3].GetType()) == 0);
								jj = (strcmp(b,p_atoms[m_j[j]/3].GetType()) == 0);
								jl = (strcmp(b,p_atoms[m_l[j]/3].GetType()) == 0);
								li = (strcmp(d,p_atoms[m_i[j]/3].GetType()) == 0);
								lj = (strcmp(d,p_atoms[m_j[j]/3].GetType()) == 0);
								ll = (strcmp(d,p_atoms[m_l[j]/3].GetType()) == 0);
								if ((ii&&jj&&ll)||(ii&&jl&&lj)||(ij&&ji&&ll)||(ij&&jl&&li)||(il&&jj&&li)||(il&&ji&&lj)) // test all posibilities for improper
								{
									index.push_back(m_index[j]);
									break; // no other periodicities are assumed for improper
								}
							}
						}
						if (silent == false)
						{
							if ((n%int_number == 0) && (n != 0)) fprintf(file,"\n"); // write endl
							fprintf(file,"%*d",int_length,p_map_of_order->find(p_dihedrals_without_h->m_i[i]/3)->second*3);
							n++;
							if ((n%int_number == 0) && (n != 0)) fprintf(file,"\n"); // write endl
							fprintf(file,"%*d",int_length,p_map_of_order->find(p_dihedrals_without_h->m_j[i]/3)->second*3);
							n++;
							if ((n%int_number == 0) && (n != 0)) fprintf(file,"\n"); // write endl
							fprintf(file,"%*d",int_length,-p_map_of_order->find(abs(p_dihedrals_without_h->m_k[i]/3))->second*3);
							n++;
							if ((n%int_number == 0) && (n != 0)) fprintf(file,"\n"); // write endl
							fprintf(file,"%*d",int_length,-p_map_of_order->find(abs(p_dihedrals_without_h->m_l[i]/3))->second*3);
							n++;
							if (index.empty() == true)
							{
								if ((n%int_number == 0) && (n != 0)) fprintf(file,"\n"); // write endl
								fprintf(file,"%*d",int_length,old_index[0]);
								n++;
							}
							else
							{
								if ((n%int_number == 0) && (n != 0)) fprintf(file,"\n"); // write endl
								fprintf(file,"%*d",int_length,index[0]);
								n++;
							}
						}
						else
						{
							dihedral++;
						}
						index.clear();
						old_index.clear();
					}
					else
					{
						printf("Error\n");
					}
				}
			}
		}
	}
	else
	{
		for (i=0;i<5*m_max_index;i++)
		{
			// if all atoms in dihedral are solely QM atoms - link atoms were assumed in dihedrals with hydrogens!!
			if (((*p_layer)[m_i[i/5]/3] == 1)&&((*p_layer)[m_j[i/5]/3] == 1)&&((*p_layer)[abs(m_k[i/5]/3)] == 1)&&((*p_layer)[abs(m_l[i/5]/3)] == 1))
			{
				if (silent == false)
				{
					if ((n%int_number == 0) && (n != 0)) fprintf(file,"\n"); // write endl
					switch (i%5)
					{
					case 0:	fprintf(file,"%*d",int_length,p_map_of_order->find(m_i[i/5]/3)->second*3);
						break;
					case 1: fprintf(file,"%*d",int_length,p_map_of_order->find(m_j[i/5]/3)->second*3);
						break;
					case 2: if (m_k[i/5] >= 0) fprintf(file,"%*d",int_length,p_map_of_order->find(abs(m_k[i/5]/3))->second*3);
							else fprintf(file,"%*d",int_length,-p_map_of_order->find(abs(m_k[i/5]/3))->second*3);
						break;
					case 3: if (m_l[i/5] >= 0) fprintf(file,"%*d",int_length,p_map_of_order->find(abs(m_l[i/5]/3))->second*3);
							else fprintf(file,"%*d",int_length,-p_map_of_order->find(abs(m_l[i/5]/3))->second*3);
						break;
					case 4: fprintf(file,"%*d",int_length,m_index[i/5]);
						break;
					default: printf("Error\n");
					}
					n++;
				}
				else if ((i%5) == 4)
				{
					dihedral++;
				}
			}
		}
	}
	if (silent == false) fprintf(file,"\n");
	if (silent == false) return 0;
	else return dihedral;
}

bool molecule::forcefield::dihedrals::Compare(int first, int second, atom* atoms)
{ 
	if ((first >= m_max_index) || (second >= m_max_index)) return false;
	if (((m_l[first] > 0) && (m_l[second] < 0)) || ((m_l[first] < 0) && (m_l[second] > 0))) return false; // if one is proper and second is improper
	if ((m_l[first] > 0) && (m_l[second] > 0)) // proper torsion
	{
		bool ii = (strcmp(atoms[abs(m_i[first]/3)].GetType(),atoms[abs(m_i[second]/3)].GetType()) == 0);
		bool jj = (strcmp(atoms[abs(m_j[first]/3)].GetType(),atoms[abs(m_j[second]/3)].GetType()) == 0);
		bool kk = (strcmp(atoms[abs(m_k[first]/3)].GetType(),atoms[abs(m_k[second]/3)].GetType()) == 0);
		bool ll = (strcmp(atoms[abs(m_l[first]/3)].GetType(),atoms[abs(m_l[second]/3)].GetType()) == 0);
		bool il = (strcmp(atoms[abs(m_i[first]/3)].GetType(),atoms[abs(m_l[second]/3)].GetType()) == 0);
		bool jk = (strcmp(atoms[abs(m_j[first]/3)].GetType(),atoms[abs(m_k[second]/3)].GetType()) == 0);
		bool kj = (strcmp(atoms[abs(m_k[first]/3)].GetType(),atoms[abs(m_j[second]/3)].GetType()) == 0);
		bool li = (strcmp(atoms[abs(m_l[first]/3)].GetType(),atoms[abs(m_i[second]/3)].GetType()) == 0);
		return ((ii && jj && kk && ll) || (il && jk && kj && li));
	}
	if ((m_l[first] < 0) && (m_l[second] < 0)) // improper torsion
	{
		bool ii = (strcmp(atoms[abs(m_i[first]/3)].GetType(),atoms[abs(m_i[second]/3)].GetType()) == 0);
		bool jj = (strcmp(atoms[abs(m_j[first]/3)].GetType(),atoms[abs(m_j[second]/3)].GetType()) == 0);
		bool kk = (strcmp(atoms[abs(m_k[first]/3)].GetType(),atoms[abs(m_k[second]/3)].GetType()) == 0);
		bool ll = (strcmp(atoms[abs(m_l[first]/3)].GetType(),atoms[abs(m_l[second]/3)].GetType()) == 0);
		bool ij = (strcmp(atoms[abs(m_i[first]/3)].GetType(),atoms[abs(m_j[second]/3)].GetType()) == 0);
		bool il = (strcmp(atoms[abs(m_i[first]/3)].GetType(),atoms[abs(m_l[second]/3)].GetType()) == 0);
		bool ji = (strcmp(atoms[abs(m_j[first]/3)].GetType(),atoms[abs(m_i[second]/3)].GetType()) == 0);
		bool jl = (strcmp(atoms[abs(m_j[first]/3)].GetType(),atoms[abs(m_l[second]/3)].GetType()) == 0);
		bool li = (strcmp(atoms[abs(m_l[first]/3)].GetType(),atoms[abs(m_i[second]/3)].GetType()) == 0);
		bool lj = (strcmp(atoms[abs(m_l[first]/3)].GetType(),atoms[abs(m_j[second]/3)].GetType()) == 0);
		return (kk && ((ii && jj && ll) || (ii && jl && lj) || (ij && ji && ll) || (ij && jl && li) || (il && jj && li) || (il && ji && lj)));
	}
	return false; 
}

//////////////////////////////////////////////////////////////////////
// box Class
//////////////////////////////////////////////////////////////////////

//////////////////////////////////////////////////////////////////////
// Construction/Destruction
//////////////////////////////////////////////////////////////////////

molecule::forcefield::box::box()
{
	m_atoms_in_molecule = 0;
}

molecule::forcefield::box::~box()
{

}

//////////////////////////////////////////////////////////////////////
// Functions
//////////////////////////////////////////////////////////////////////

void molecule::forcefield::box::ReadParameters(FILE* file, bool new_format)
{
	char line[82];
	int int_length = 6;
	int int_number = 12;
	int i;
	if (new_format)
	{
		int_length = 8;
		int_number = 10;
	}
	
	if (new_format) for (i=0;i<2;i++) fgets(line,82,file); // read extra line in amber7
	// read SOLVENT_POINTERS
	fgets(line,int_length+1,file);
	sscanf(line,"%d",&m_last_solut_residue);
	fgets(line,int_length+1,file);
	sscanf(line,"%d",&m_num_molecules);
	fgets(line,int_length+1,file);
	sscanf(line,"%d",&m_first_solvent_molecule);
	fgets(line,2,file); // preskoci endl
	if (new_format) for (i=0;i<2;i++) fgets(line,82,file); // read extra line in amber7
	// read ATOMS_PER_MOLECULE
	m_atoms_in_molecule = new int[m_num_molecules];
	for (i=0;i<m_num_molecules;i++)
	{
		if ((i%int_number == 0) && (i != 0)) fgets(line,2,file); // preskoci endl
		fgets(line,int_length+1,file);
		sscanf(line,"%d",&m_atoms_in_molecule[i]);
	}
	fgets(line,2,file); // preskoci endl
	if (new_format) for (i=0;i<2;i++) fgets(line,82,file); // read extra line in amber7
	// read BOX_DIMENSIONS
	for (i=0;i<4;i++)
	{
		fgets(line,17,file);
		sscanf(line,"%lf",&m_box[i]);
	}
	fgets(line,2,file); // preskoci endl
//	if (new_format) for (i=0;i<2;i++) fgets(line,82,file); // read extra line in amber7
}

void molecule::forcefield::box::WriteParameters(FILE* file, bool new_format)
{
	char line[17];
	int dec,frac,exp;
	int int_length = 6;
	int int_number = 12;
	int i;
	if (new_format)
	{
		int_length = 8;
		int_number = 10;
	}
	// write SOLVENT_POINTERS
	if (new_format == true)
	{
		fprintf(file,"%%FLAG SOLVENT_POINTERS                                                          \n");
		fprintf(file,"%%FORMAT(3I8)                                                                    \n");
	}
	fprintf(file,"%*d",int_length,m_last_solut_residue);
	fprintf(file,"%*d",int_length,m_num_molecules);
	fprintf(file,"%*d",int_length,m_first_solvent_molecule);
	fprintf(file,"\n");
	// write ATOMS_PER_MOLECULE
	if (new_format == true)
	{
		fprintf(file,"%%FLAG ATOMS_PER_MOLECULE                                                        \n");
		fprintf(file,"%%FORMAT(10I8)                                                                   \n");
	}
	for (i=0;i<m_num_molecules;i++)
	{
		if ((i%int_number == 0) && (i != 0)) fprintf(file,"\n"); // write endl
		fprintf(file,"%*d",int_length,m_atoms_in_molecule[i]);
	}
	fprintf(file,"\n");
	// write BOX_DIMENSIONS
	if (new_format == true)
	{
		fprintf(file,"%%FLAG BOX_DIMENSIONS                                                            \n");
		fprintf(file,"%%FORMAT(5E16.8)                                                                 \n");
	}
	for (i=0;i<4;i++)
	{
		sprintf(line,"%16.8E",m_box[i]);
		sscanf(line,"%d%*c%d%*c%d",&dec,&frac,&exp);
		fprintf(file,"%3d.%08dE%+03d",dec,frac,exp);
	}
	fprintf(file,"\n");
}

//////////////////////////////////////////////////////////////////////
// cap Class
//////////////////////////////////////////////////////////////////////

//////////////////////////////////////////////////////////////////////
// Construction/Destruction
//////////////////////////////////////////////////////////////////////

molecule::forcefield::cap::cap()
{

}

molecule::forcefield::cap::~cap()
{

}

//////////////////////////////////////////////////////////////////////
// Functions
//////////////////////////////////////////////////////////////////////

void molecule::forcefield::cap::ReadParameters(FILE* file, bool new_format)
{
	char line[82];
	int int_length = 6;
	int int_number = 12;
	int i;
	if (new_format)
	{
		int_length = 8;
		int_number = 10;
	}
	
	if (new_format) for (i=0;i<2;i++) fgets(line,82,file); // read extra line in amber7
	// read CAP_POINTER
	fgets(line,int_length+1,file);
	sscanf(line,"%d",&m_last_atom);
	fgets(line,2,file); // preskoci endl
	if (new_format) for (i=0;i<2;i++) fgets(line,82,file); // read extra line in amber7
	// read CAP_DIMENSION
	for (i=0;i<4;i++)
	{
		fgets(line,17,file);
		sscanf(line,"%lf",&m_cap[i]);
	}
	fgets(line,2,file); // preskoci endl
//	if (new_format) for (i=0;i<2;i++) fgets(line,82,file); // read extra line in amber7
}

void molecule::forcefield::cap::WriteParameters(FILE* file, bool new_format)
{
	char line[17];
	int dec,frac,exp;
	int int_length = 6;
	int int_number = 12;
	int i;
	if (new_format)
	{
		int_length = 8;
		int_number = 10;
	}
	// read CAP_POINTER
	if (new_format == true)
	{
		fprintf(file,"%%FLAG CAP_POINTER                                                               \n");
		fprintf(file,"%%FORMAT(10I8)                                                                   \n");
	}
	fprintf(file,"%*d",int_length,m_last_atom);
	fprintf(file,"\n");
	// read CAP_DIMENSION
	if (new_format == true)
	{
		fprintf(file,"%%FLAG CAP_DIMENSION                                                             \n");
		fprintf(file,"%%FORMAT(5E16.8)                                                                 \n");
	}
	for (i=0;i<4;i++)
	{
		sprintf(line,"%16.8E",m_cap[i]);
		sscanf(line,"%d%*c%d%*c%d",&dec,&frac,&exp);
		fprintf(file,"%3d.%08dE%+03d",dec,frac,exp);
	}
	fprintf(file,"\n");
}

//////////////////////////////////////////////////////////////////////
// perturbation Class
//////////////////////////////////////////////////////////////////////

//////////////////////////////////////////////////////////////////////
// Construction/Destruction
//////////////////////////////////////////////////////////////////////

molecule::forcefield::perturbation::perturbation()
{
	m_bond_shift = 0;
	m_angle_shift = 0;
	m_dihedral_shift = 0;
	m_pert_residues = 0;
	m_pert_atoms = 0;
	m_max_pert_bonds = 0;
	m_max_pert_angles = 0;
	m_max_pert_dihedrals = 0;
}

molecule::forcefield::perturbation::~perturbation()
{
	delete[] m_bond_shift;
	delete[] m_angle_shift;
	delete[] m_dihedral_shift;
	delete[] m_pert_residues;
	delete[] m_pert_atoms;
}

//////////////////////////////////////////////////////////////////////
// Functions
//////////////////////////////////////////////////////////////////////

void molecule::forcefield::perturbation::Initialization(int bond, int angle, int dihedral, int natom, int nres)
{
	m_pert_bonds.Initialize(bond);
	m_pert_angles.Initialize(angle);
	m_pert_dihedrals.Initialize(dihedral);
	m_pert_atoms = new pert_atom[natom];
	m_pert_residues = new pert_residue[nres];
	m_bond_shift = new int[2*bond];
	m_angle_shift = new int[2*angle];
	m_dihedral_shift = new int[2*dihedral];
	m_max_pert_bonds = bond;
	m_max_pert_angles = angle;
	m_max_pert_dihedrals = dihedral;
}

void molecule::forcefield::perturbation::ReadParameters(FILE* file, int nres, int natom, bool new_format)
{
	char line[82];
	int i;
	int int_length = 6;
	int int_number = 12;
	if (new_format)
	{
		int_length = 8;
		int_number = 10;
	}
	
	if (int_number == 10) for (i=0;i<2;i++) fgets(line,82,file); // read extra line in amber7
	// read PERTURBATED BONDS
	for (i=0;i<2*m_pert_bonds.m_max_index;i++)
	{
		if ((i%int_number == 0) && (i != 0)) fgets(line,2,file); // preskoci endl
		fgets(line,int_length+1,file);
		switch (i%2)
		{
		case 0:	sscanf(line,"%d",&m_pert_bonds.m_i[i/2]);
			break;
		case 1: sscanf(line,"%d",&m_pert_bonds.m_j[i/2]);
			break;
		default: printf("Error\n");
		}
		m_pert_bonds.m_index[i/2] = 0;
	}
	fgets(line,2,file); // preskoci endl
	if (new_format) for (i=0;i<2;i++) fgets(line,82,file); // read extra line in amber7

	for (i=0;i<2*m_pert_bonds.m_max_index;i++)
	{
		if ((i%int_number == 0) && (i != 0)) fgets(line,2,file); // preskoci endl
		fgets(line,int_length+1,file);
		sscanf(line,"%d",&m_bond_shift[i]);
	}
	fgets(line,2,file); // preskoci endl
	if (new_format) for (i=0;i<2;i++) fgets(line,82,file); // read extra line in amber7

	// read PERTURBATED ANGLES
	for (i=0;i<3*m_pert_angles.m_max_index;i++)
	{
		if ((i%int_number == 0) && (i != 0)) fgets(line,2,file); // preskoci endl
		fgets(line,int_length+1,file);
		switch (i%3)
		{
		case 0:	sscanf(line,"%d",&m_pert_angles.m_i[i/3]);
			break;
		case 1: sscanf(line,"%d",&m_pert_angles.m_j[i/3]);
			break;
		case 2: sscanf(line,"%d",&m_pert_angles.m_k[i/3]);
			break;
		default: printf("Error\n");
		}
		m_pert_angles.m_index[i/3] = 0;
	}
	fgets(line,2,file); // preskoci endl
	if (new_format) for (i=0;i<2;i++) fgets(line,82,file); // read extra line in amber7

	for (i=0;i<2*m_pert_angles.m_max_index;i++)
	{
		if ((i%int_number == 0) && (i != 0)) fgets(line,2,file); // preskoci endl
		fgets(line,int_length+1,file);
		sscanf(line,"%d",&m_angle_shift[i]);
	}
	fgets(line,2,file); // preskoci endl
	if (new_format) for (i=0;i<2;i++) fgets(line,82,file); // read extra line in amber7

	// read PERTURBATED DIHEDRALS
	for (i=0;i<4*m_pert_dihedrals.m_max_index;i++)
	{
		if ((i%int_number == 0) && (i != 0)) fgets(line,2,file); // preskoci endl
		fgets(line,int_length+1,file);
		switch (i%4)
		{
		case 0:	sscanf(line,"%d",&m_pert_dihedrals.m_i[i/4]);
			break;
		case 1: sscanf(line,"%d",&m_pert_dihedrals.m_j[i/4]);
			break;
		case 2: sscanf(line,"%d",&m_pert_dihedrals.m_k[i/4]);
			break;
		case 3: sscanf(line,"%d",&m_pert_dihedrals.m_l[i/4]);
			break;
		default: printf("Error\n");
		}
		m_pert_dihedrals.m_index[i/4] = 0;
	}
	fgets(line,2,file); // preskoci endl
	if (new_format) for (i=0;i<2;i++) fgets(line,82,file); // read extra line in amber7

	for (i=0;i<2*m_pert_dihedrals.m_max_index;i++)
	{
		if ((i%int_number == 0) && (i != 0)) fgets(line,2,file); // preskoci endl
		fgets(line,int_length+1,file);
		sscanf(line,"%d",&m_dihedral_shift[i]);
	}
	fgets(line,2,file); // preskoci endl
	if (new_format) for (i=0;i<2;i++) fgets(line,82,file); // read extra line in amber7

	// read PERTURBATED_RESIDUE_LABEL
	for (i=0;i<nres;i++)
	{
		if ((i%20 == 0) && (i != 0)) fgets(line,2,file); // skip endl
		fgets(m_pert_residues[i].m_name,5,file);
	}
	fgets(line,2,file); // skip endl
	if (int_number == 10) for (i=0;i<2;i++) fgets(line,82,file); // read extra line in amber7

	// read PERTURBATED_ATOM_LABEL
	for (i=0;i<natom;i++)
	{
		if ((i%20 == 0) && (i != 0)) fgets(line,2,file); // skip endl
		fgets(m_pert_atoms[i].m_name,5,file);
	}
	fgets(line,2,file); // skip endl
	if (int_number == 10) for (i=0;i<2;i++) fgets(line,82,file); // read extra line in amber7

	// read PERTURBATED_ATOM_TYPE
	for (i=0;i<natom;i++)
	{
		if ((i%20 == 0) && (i != 0)) fgets(line,2,file); // skip endl
		fgets(m_pert_atoms[i].m_type,5,file);
	}
	fgets(line,2,file); // skip endl
	if (int_number == 10) for (i=0;i<2;i++) fgets(line,82,file); // read extra line in amber7
	
	// skip ALMPER
	for (i=0;i<(natom/5)+1;i++)
		fgets(line,82,file);
	if (int_number == 10) for (i=0;i<2;i++) fgets(line,82,file); // read extra line in amber7

	// read PERTURBATED_ATOM_FLAG
	for (i=0;i<natom;i++)
	{
		if ((i%int_number == 0) && (i != 0)) fgets(line,2,file); // skip endl
		fgets(line,int_length+1,file);
		sscanf(line,"%d",&m_pert_atoms[i].m_flag);
	}
	fgets(line,2,file); // skip endl
	if (int_number == 10) for (i=0;i<2;i++) fgets(line,82,file); // read extra line in amber7

	// read PERTURBATED_ATOM_VDW_INDEX
	for (i=0;i<natom;i++)
	{
		if ((i%int_number == 0) && (i != 0)) fgets(line,2,file); // skip endl
		fgets(line,int_length+1,file);
		sscanf(line,"%d",&m_pert_atoms[i].m_vdw_index);
	}
	fgets(line,2,file); // skip endl
	if (int_number == 10) for (i=0;i<2;i++) fgets(line,82,file); // read extra line in amber7

	// read PERTURBATED_ATOM_CHARGE
	for (i=0;i<natom;i++)
	{
		if ((i%5 == 0) && (i != 0)) fgets(line,2,file); // skip endl
		fgets(line,17,file);
		sscanf(line,"%lf",&m_pert_atoms[i].m_charge);
	}
	fgets(line,2,file); // skip endl
//	if (int_number == 10) for (i=0;i<2;i++) fgets(line,82,file); // read extra line in amber7
}

void molecule::forcefield::perturbation::WriteParameters(FILE* file, int nres, int natom, bool new_format)
{
	char line[17];
	int i;
	int dec,frac,exp;
	int int_length = 6;
	int int_number = 12;
	if (new_format)
	{
		int_length = 8;
		int_number = 10;
	}
	
	// write PERTURBATED BONDS
	if (new_format == true)
	{
		fprintf(file,"%%FLAG PERTURBATED_BONDS                                                         \n");
		fprintf(file,"%%FORMAT(10I8)                                                                   \n");
	}
	for (i=0;i<2*m_pert_bonds.m_max_index;i++)
	{
		if ((i%int_number == 0) && (i != 0)) fprintf(file,"\n"); // write endl
		switch (i%2)
		{
		case 0:	fprintf(file,"%*d",int_length,m_pert_bonds.m_i[i/2]);
			break;
		case 1: fprintf(file,"%*d",int_length,m_pert_bonds.m_j[i/2]);
			break;
		default: printf("Error\n");
		}
	}
	fprintf(file,"\n");

	// write PERTURBATED_BONDS_INDEX
	if (new_format == true)
	{
		fprintf(file,"%%FLAG PERTURBATED_BONDS_INDEX                                                   \n");
		fprintf(file,"%%FORMAT(10I8)                                                                   \n");
	}
	for (i=0;i<2*m_pert_bonds.m_max_index;i++)
	{
		if ((i%int_number == 0) && (i != 0)) fprintf(file,"\n"); // write endl
		fprintf(file,"%*d",int_length,m_bond_shift[i]);
	}
	fprintf(file,"\n");

	// write PERTURBATED_ANGLES
	if (new_format == true)
	{
		fprintf(file,"%%FLAG PERTURBATED_ANGLES                                                        \n");
		fprintf(file,"%%FORMAT(10I8)                                                                   \n");
	}
	for (i=0;i<3*m_pert_angles.m_max_index;i++)
	{
		if ((i%int_number == 0) && (i != 0)) fprintf(file,"\n"); // write endl
		switch (i%3)
		{
		case 0:	fprintf(file,"%*d",int_length,m_pert_angles.m_i[i/3]);
			break;
		case 1: fprintf(file,"%*d",int_length,m_pert_angles.m_j[i/3]);
			break;
		case 2: fprintf(file,"%*d",int_length,m_pert_angles.m_k[i/3]);
			break;
		default: printf("Error\n");
		}
	}
	fprintf(file,"\n");

	// write PERTURBATED_ANGLES_INDEX
	if (new_format == true)
	{
		fprintf(file,"%%FLAG PERTURBATED_ANGLES_INDEX                                                  \n");
		fprintf(file,"%%FORMAT(10I8)                                                                   \n");
	}
	for (i=0;i<2*m_pert_angles.m_max_index;i++)
	{
		if ((i%int_number == 0) && (i != 0)) fprintf(file,"\n"); // write endl
		fprintf(file,"%*d",int_length,m_angle_shift[i]);
	}
	fprintf(file,"\n");

	// write PERTURBATED_DIHEDRALS
	if (new_format == true)
	{
		fprintf(file,"%%FLAG PERTURBATED_DIHEDRALS                                                     \n");
		fprintf(file,"%%FORMAT(10I8)                                                                   \n");
	}
	for (i=0;i<4*m_pert_dihedrals.m_max_index;i++)
	{
		if ((i%int_number == 0) && (i != 0)) fprintf(file,"\n"); // write endl
		switch (i%4)
		{
		case 0:	fprintf(file,"%*d",int_length,m_pert_dihedrals.m_i[i/4]);
			break;
		case 1: fprintf(file,"%*d",int_length,m_pert_dihedrals.m_j[i/4]);
			break;
		case 2: fprintf(file,"%*d",int_length,m_pert_dihedrals.m_k[i/4]);
			break;
		case 3: fprintf(file,"%*d",int_length,m_pert_dihedrals.m_l[i/4]);
			break;
		default: printf("Error\n");
		}
	}
	fprintf(file,"\n");

	// write PERTURBATED_DIHEDRALS_INDEX
	if (new_format == true)
	{
		fprintf(file,"%%FLAG PERTURBATED_DIHEDRALS_INDEX                                               \n");
		fprintf(file,"%%FORMAT(10I8)                                                                   \n");
	}
	for (i=0;i<2*m_pert_dihedrals.m_max_index;i++)
	{
		if ((i%int_number == 0) && (i != 0)) fprintf(file,"\n"); // write endl
		fprintf(file,"%*d",int_length,m_dihedral_shift[i]);
	}
	fprintf(file,"\n");

	// write PERTURBATED_RESIDUE_LABEL
	if (new_format == true)
	{
		fprintf(file,"%%FLAG PERTURBATED_RESIDUE_LABEL                                                 \n");
		fprintf(file,"%%FORMAT(20a4)                                                                   \n");
	}
	for (i=0;i<nres;i++)
	{
		if ((i%20 == 0) && (i != 0)) fprintf(file,"\n"); // write endl
		fprintf(file,"%s",m_pert_residues[i].m_name);
	}
	fprintf(file,"\n");

	// write PERTURBATED_ATOM_LABEL
	if (new_format == true)
	{
		fprintf(file,"%%FLAG PERTURBATED_ATOM_LABEL                                                    \n");
		fprintf(file,"%%FORMAT(20a4)                                                                   \n");
	}
	for (i=0;i<natom;i++)
	{
		if ((i%20 == 0) && (i != 0)) fprintf(file,"\n"); // write endl
		fprintf(file,"%s",m_pert_atoms[i].m_name);
	}
	fprintf(file,"\n");

	// write PERTURBATED_ATOM_TYPE
	if (new_format == true)
	{
		fprintf(file,"%%FLAG PERTURBATED_ATOM_TYPE                                                     \n");
		fprintf(file,"%%FORMAT(20a4)                                                                   \n");
	}
	for (i=0;i<natom;i++)
	{
		if ((i%20 == 0) && (i != 0)) fprintf(file,"\n"); // write endl
		fprintf(file,"%s",m_pert_atoms[i].m_type);
	}
	fprintf(file,"\n");
	
	// skip ALMPER
	if (new_format == true)
	{
		fprintf(file,"%%FLAG ALMPER                                                                    \n");
		fprintf(file,"%%FORMAT(5E16.8)                                                                 \n");
	}
	for (i=0;i<natom;i++)
	{
		if ((i%5 == 0) && (i != 0)) fprintf(file,"\n"); // write endl
		fprintf(file,"  0.00000000E+00");
	}
	fprintf(file,"\n");

	// write PERTURBATED_ATOM_FLAG
	if (new_format == true)
	{
		fprintf(file,"%%FLAG PERTURBATED_ATOM_FLAG                                                     \n");
		fprintf(file,"%%FORMAT(10I8)                                                                   \n");
	}
	for (i=0;i<natom;i++)
	{
		if ((i%int_number == 0) && (i != 0)) fprintf(file,"\n"); // write endl
		fprintf(file,"%*d",int_length,m_pert_atoms[i].m_flag);
	}
	fprintf(file,"\n");

	// write PERTURBATED_ATOM_VDW_INDEX
	if (new_format)
	{
		fprintf(file,"%%FLAG PERTURBATED_ATOM_VDW_INDEX                                                \n");
		fprintf(file,"%%FORMAT(10I8)                                                                   \n");
	}
	for (i=0;i<natom;i++)
	{
		if ((i%int_number == 0) && (i != 0)) fprintf(file,"\n"); // write endl
		fprintf(file,"%*d",int_length,m_pert_atoms[i].m_vdw_index);
	}
	fprintf(file,"\n");

	// write PERTURBATED_ATOM_CHARGE
	if (new_format == true)
	{
		fprintf(file,"%%FLAG PERTURBATED_ATOM_CHARGE                                                   \n");
		fprintf(file,"%%FORMAT(5E16.8)                                                                 \n");
	}
	for (i=0;i<natom;i++)
	{
		if ((i%5 == 0) && (i != 0)) fprintf(file,"\n"); // write endl
		sprintf(line,"%16.8E",m_pert_atoms[i].m_charge);
		sscanf(line,"%d%*c%d%*c%d",&dec,&frac,&exp);
		fprintf(file,"%3d.%08dE%+03d",dec,frac,exp);
	}
	fprintf(file,"\n");
}

//////////////////////////////////////////////////////////////////////
// polar Class
//////////////////////////////////////////////////////////////////////

//////////////////////////////////////////////////////////////////////
// Construction/Destruction
//////////////////////////////////////////////////////////////////////

molecule::forcefield::polar::polar()
{
	m_unpert_polar = 0;
	m_pert_polar = 0;
}

molecule::forcefield::polar::~polar()
{
	delete[] m_unpert_polar;
	delete[] m_pert_polar;
}

//////////////////////////////////////////////////////////////////////
// Functions
//////////////////////////////////////////////////////////////////////

void molecule::forcefield::polar::ReadPolar(FILE* file,int natom, bool new_format)
{
	char line[82];
	int i;
	int int_length = 6;
	int int_number = 12;
	if (new_format)
	{
		int_length = 8;
		int_number = 10;
	}
	
	if (int_number == 10) for (i=0;i<2;i++) fgets(line,82,file); // read extra line in amber7
	m_pert_polar = new double[natom];
	m_unpert_polar = new double[natom];

	for (i=0;i<natom;i++)
	{
		if ((i%5 == 0) && (i != 0)) fgets(line,2,file); // skip endl
		fgets(line,17,file);
		sscanf(line,"%lf",&m_unpert_polar[i]);
	}
	fgets(line,2,file); // skip endl
	if (int_number == 10) for (i=0;i<2;i++) fgets(line,82,file); // read extra line in amber7

	for (i=0;i<natom;i++)
	{
		if ((i%5 == 0) && (i != 0)) fgets(line,2,file); // skip endl
		fgets(line,17,file);
		sscanf(line,"%lf",&m_pert_polar[i]);
	}
	fgets(line,2,file); // skip endl
//	if (int_number == 10) for (i=0;i<2;i++) fgets(line,82,file); // read extra line in amber7
}

void molecule::forcefield::polar::WritePolar(FILE* file,int natom, bool new_format)
{
	char line[17];
	int i;
	int  dec, frac, exp;

	if (new_format == true)
	{
		fprintf(file,"%%FLAG POLARIZABILITIES                                                          \n");
		fprintf(file,"%%FORMAT(5E16.8)                                                                 \n");
	}
	for (i=0;i<natom;i++)
	{
		if ((i%5 == 0) && (i != 0)) fprintf(file,"\n"); // write endl
		sprintf(line,"%16.8E",m_unpert_polar[i]);
		sscanf(line,"%d%*c%d%*c%d",&dec,&frac,&exp);
		fprintf(file,"%3d.%08dE%+03d",dec,frac,exp);
	}
	fprintf(file,"\n");

	if (new_format == true)
	{
		fprintf(file,"%%FLAG PERTURBATED_POLARIZABILITIES                                              \n");
		fprintf(file,"%%FORMAT(5E16.8)                                                                 \n");
	}
	for (i=0;i<natom;i++)
	{
		if ((i%5 == 0) && (i != 0)) fprintf(file,"\n"); // write endl
		sprintf(line,"%16.8E",m_pert_polar[i]);
		sscanf(line,"%d%*c%d%*c%d",&dec,&frac,&exp);
		fprintf(file,"%3d.%08dE%+03d",dec,frac,exp);
	}
	fprintf(file,"\n");
}

//////////////////////////////////////////////////////////////////////
// les Class
//////////////////////////////////////////////////////////////////////

//////////////////////////////////////////////////////////////////////
// Construction/Destruction
//////////////////////////////////////////////////////////////////////

molecule::forcefield::les::les()
{
	m_les_types = 0;
	m_les_factors = 0;
	m_les_copy_num = 0;
	m_les_subspace = 0;
}

molecule::forcefield::les::~les()
{
	delete[] m_les_types;
	delete[] m_les_factors;
	delete[] m_les_copy_num;
	delete[] m_les_subspace;
}

//////////////////////////////////////////////////////////////////////
// Functions
//////////////////////////////////////////////////////////////////////

void molecule::forcefield::les::ReadLes(FILE* file,int natom,bool new_format)
{
	char line[82];
	int i;
	int int_length = 6;
	int int_number = 12;
	if (new_format)
	{
		int_length = 8;
		int_number = 10;
	}
	
	if (int_number == 10) for (i=0;i<2;i++) fgets(line,82,file); // read extra line in amber7
	fgets(line,int_length+1,file);
	sscanf(line,"%d",&m_num_les_types);
	m_les_types = new int[natom];
	m_les_factors = new double[m_num_les_types*m_num_les_types];
	m_les_copy_num = new int[natom];
	m_les_subspace = new int[natom];

	// read LES_ATOM_TYPES
	for (i=0;i<natom;i++)
	{
		if ((i%int_number == 0) && (i != 0)) fgets(line,2,file); // skip endl
		fgets(line,int_length+1,file);
		sscanf(line,"%d",&m_les_types[i]);
	}
	fgets(line,2,file); // skip endl
	if (int_number == 10) for (i=0;i<2;i++) fgets(line,82,file); // read extra line in amber7

	// read LES_SCALING_FACTORS
	for (i=0;i<m_num_les_types*m_num_les_types;i++)
	{
		if ((i%5 == 0) && (i != 0)) fgets(line,2,file); // skip endl
		fgets(line,17,file);
		sscanf(line,"%d",&m_les_factors[i]);
	}
	fgets(line,2,file); // skip endl
	if (int_number == 10) for (i=0;i<2;i++) fgets(line,82,file); // read extra line in amber7

	// read LES_COPY_NUMBER
	for (i=0;i<natom;i++)
	{
		if ((i%int_number == 0) && (i != 0)) fgets(line,2,file); // skip endl
		fgets(line,int_length+1,file);
		sscanf(line,"%d",&m_les_copy_num[i]);
	}
	fgets(line,2,file); // skip endl
	if (int_number == 10) for (i=0;i<2;i++) fgets(line,82,file); // read extra line in amber7

	// read LES_SUBSPACE_NUMBER
	for (i=0;i<natom;i++)
	{
		if ((i%int_number == 0) && (i != 0)) fgets(line,2,file); // skip endl
		fgets(line,int_length+1,file);
		sscanf(line,"%d",&m_les_subspace[i]);
	}
	fgets(line,2,file); // skip endl
//	if (int_number == 10) for (i=0;i<2;i++) fgets(line,82,file); // read extra line in amber7
}

void molecule::forcefield::les::WriteLes(FILE* file,int natom,bool new_format)
{
	int int_length = 6;
	int int_number = 12;
	int i;
	if (new_format)
	{
		int_length = 8;
		int_number = 10;
	}

	// write LES_NTYP
	if (new_format == true)
	{
		fprintf(file,"%%FLAG LES_NTYP					                                               \n");
		fprintf(file,"%%FORMAT(I8)                                                                     \n");
	}
	fprintf(file,"%*d",int_length,m_num_les_types);

	// write LES_ATOM_TYPES
	if (new_format == true)
	{
		fprintf(file,"%%FLAG LES_ATOM_TYPES                                                            \n");
		fprintf(file,"%%FORMAT(10I8)                                                                   \n");
	}
	for (i=0;i<natom;i++)
	{
		if ((i%int_number == 0) && (i != 0)) fprintf(file,"\n"); // write endl
		fprintf(file,"%*d",int_length,m_les_types[i]);
	}
	fprintf(file,"\n");

	// write LES_SCALING_FACTORS
	if (new_format == true)
	{
		fprintf(file,"%%FLAG LES_SCALING_FACTORS                                                       \n");
		fprintf(file,"%%FORMAT(10I8)                                                                   \n");
	}
	for (i=0;i<m_num_les_types*m_num_les_types;i++)
	{
		if ((i%5 == 0) && (i != 0)) fprintf(file,"\n"); // write endl
		fprintf(file,"%*d",int_length,m_les_factors[i]);
	}
	fprintf(file,"\n");

	// write LES_COPY_NUMBER
	if (new_format == true)
	{
		fprintf(file,"%%FLAG LES_COPY_NUMBER                                                           \n");
		fprintf(file,"%%FORMAT(10I8)                                                                   \n");
	}
	for (i=0;i<natom;i++)
	{
		if ((i%int_number == 0) && (i != 0)) fprintf(file,"\n"); // write endl
		fprintf(file,"%*d",int_length,m_les_copy_num[i]);
	}
	fprintf(file,"\n");

	// write LES_SUBSPACE_NUMBER
	if (new_format == true)
	{
		fprintf(file,"%%FLAG LES_SUBSPACE_NUMBER                                                       \n");
		fprintf(file,"%%FORMAT(10I8)                                                                   \n");
	}
	for (i=0;i<natom;i++)
	{
		if ((i%int_number == 0) && (i != 0)) fprintf(file,"\n"); // write endl
		fprintf(file,"%*d",int_length,m_les_subspace[i]);
	}
	fprintf(file,"\n");
}

//////////////////////////////////////////////////////////////////////
// general Class
//////////////////////////////////////////////////////////////////////

//////////////////////////////////////////////////////////////////////
// Construction/Destruction
//////////////////////////////////////////////////////////////////////

molecule::forcefield::generalborn::generalborn()
{
	m_radii = 0;
	m_screen = 0;
	strcpy(m_line,"");
}

molecule::forcefield::generalborn::~generalborn()
{
	delete[] m_radii;
	delete[] m_screen;
}

//////////////////////////////////////////////////////////////////////
// Functions
//////////////////////////////////////////////////////////////////////

void molecule::forcefield::generalborn::ReadGeneralBorn(FILE* file, int natom)
{
	char line[82];
	char name[82];
	int i;
	m_radii = new double[natom];
	m_screen = new double[natom];
	
	fgets(line,82,file);
	sscanf(line,"%*s%s",name);
//	if (strcmp(line,"%FLAG RADIUS_SET                                                                \n")==0)
	if (strcmp(name,"RADIUS_SET")==0)
	{
		fgets(line,82,file);
		fgets(m_line,82,file);
		for (i=0;i<2;i++) fgets(line,82,file); // read extra line in amber7
	}
	else
	{
		fgets(line,82,file); // read extra line in amber7
		strcpy(m_line,"");
	}
	for (i=0;i<natom;i++)
	{
		if ((i%5 == 0) && (i != 0)) fgets(line,2,file); // skip endl
		fgets(line,17,file);
		sscanf(line,"%lf",&m_radii[i]);
	}
	fgets(line,2,file); // skip endl
	for (i=0;i<2;i++) fgets(line,82,file); // read extra line in amber7
	
	for (i=0;i<natom;i++)
	{
		if ((i%5 == 0) && (i != 0)) fgets(line,2,file); // skip endl
		fgets(line,17,file);
		sscanf(line,"%lf",&m_screen[i]);
	}
}

void molecule::forcefield::generalborn::WriteGeneralBorn(FILE* file, int natom, bool new_format)
{
	char line[17];
	int dec,frac,exp;
	int i;

	if (strcmp(m_line,"")!=0)
	{
		if(new_format == true)
		{
			fprintf(file,"%%FLAG RADIUS_SET                                                                \n");
			fprintf(file,"%%FORMAT(1a80)                                                                   \n");
		}
		fprintf(file,"%s",m_line);
	}
	if(new_format == true)
	{
		fprintf(file,"%%FLAG RADII                                                                     \n");
		fprintf(file,"%%FORMAT(5E16.8)                                                                 \n");
	}
	for (i=0;i<natom;i++)
	{
		if ((i%5 == 0) && (i != 0)) fprintf(file,"\n"); // write endl
		sprintf(line,"%16.8E",m_radii[i]);
		sscanf(line,"%d%*c%d%*c%d",&dec,&frac,&exp);
		fprintf(file,"%3d.%08dE%+03d",dec,frac,exp);
	}
	fprintf(file,"\n");

	if(new_format == true)
	{
		fprintf(file,"%%FLAG SCREEN                                                                    \n");
		fprintf(file,"%%FORMAT(5E16.8)                                                                 \n");
	}
	for (i=0;i<natom;i++)
	{
		if ((i%5 == 0) && (i != 0)) fprintf(file,"\n"); // write endl
		sprintf(line,"%16.8E",m_screen[i]);
		sscanf(line,"%d%*c%d%*c%d",&dec,&frac,&exp);
		fprintf(file,"%3d.%08dE%+03d",dec,frac,exp);
	}
	fprintf(file,"\n");
}

void molecule::forcefield::generalborn::WriteGeneralBorn_qm(FILE* file, int natom, vector<int>* p_layer, map<int,int>* p_map_of_order, map<int,int>* p_link_map, bool new_format)
{
	char line[17];
	int dec,frac,exp;
	int i;

	if (strcmp(m_line,"")!=0)
	{
		if(new_format == true)
		{
			fprintf(file,"%%FLAG RADIUS_SET                                                                \n");
			fprintf(file,"%%FORMAT(1a80)                                                                   \n");
		}
		fprintf(file,"%s",m_line);
	}
	if(new_format == true)
	{
		fprintf(file,"%%FLAG RADII                                                                     \n");
		fprintf(file,"%%FORMAT(5E16.8)                                                                 \n");
	}
	for (i=0;i<natom;i++)
	{
		if ((*p_layer)[i] < 3)
		{
			if ((*p_layer)[i] == 1)
			{
				if ((p_map_of_order->find(i)->second%5 == 0) && (p_map_of_order->find(i)->second != 0)) fprintf(file,"\n"); // write endl
				sprintf(line,"%16.8E",m_radii[i]);
				sscanf(line,"%d%*c%d%*c%d",&dec,&frac,&exp);
				fprintf(file,"%3d.%08dE%+03d",dec,frac,exp);
			}
			else if ((*p_layer)[i] == 2)
			{
				if ((p_map_of_order->find(i)->second%5 == 0) && (p_map_of_order->find(i)->second != 0)) fprintf(file,"\n"); // write endl
				sprintf(line,"%16.8E",m_radii[p_link_map->find(i)->second]);
				sscanf(line,"%d%*c%d%*c%d",&dec,&frac,&exp);
				fprintf(file,"%3d.%08dE%+03d",dec,frac,exp);
			}
		}
	}
	fprintf(file,"\n");

	if(new_format == true)
	{
		fprintf(file,"%%FLAG SCREEN                                                                    \n");
		fprintf(file,"%%FORMAT(5E16.8)                                                                 \n");
	}
	for (i=0;i<natom;i++)
	{
		if ((*p_layer)[i] < 3)
		{
			if ((*p_layer)[i] == 1)
			{
				if ((p_map_of_order->find(i)->second%5 == 0) && (p_map_of_order->find(i)->second != 0)) fprintf(file,"\n"); // write endl
				sprintf(line,"%16.8E",m_screen[i]);
				sscanf(line,"%d%*c%d%*c%d",&dec,&frac,&exp);
				fprintf(file,"%3d.%08dE%+03d",dec,frac,exp);
			}
			else if ((*p_layer)[i] == 2)
			{
				if ((p_map_of_order->find(i)->second%5 == 0) && (p_map_of_order->find(i)->second != 0)) fprintf(file,"\n"); // write endl
				sprintf(line,"%16.8E",m_screen[p_link_map->find(i)->second]);
				sscanf(line,"%d%*c%d%*c%d",&dec,&frac,&exp);
				fprintf(file,"%3d.%08dE%+03d",dec,frac,exp);
			}
		}
	}
	fprintf(file,"\n");
}
