# Supplementary material for: Sensitivity of the RNA Structure to Ion Conditions as Probed by Molecular Dynamics Simulations of Common Canonical RNA Duplexes
Source: J Chem Inf Model. 2023 Mar 29;63(7):2133–46. doi: 10.1021/acs.jcim.2c01438 (PMC10091408; doi:10.1021/acs.jcim.2c01438)
Supplement: Supplementary file 2 — ci2c01438_si_002.zip [file ci2c01438_si_002.zip › BPandStacks_SI/theochem/quaternion.h]

#if !defined(QUATERNION_H_CLASS)
#define QUATERNION_H_CLASS

#include <cmath>
#include "base.h"

class quaternion
{
//public methods
public:
  quaternion();
  quaternion(const quaternion &cpy);
  ~quaternion();
  quaternion& operator=(const quaternion &other);
  quaternion  operator*(const quaternion next);
  quaternion inv();
  void Renormalize();
  void Set(base* ref, base* next);
  double Getqr() {return m_r;};
  double Getqx() {return m_x;};
  double Getqy() {return m_y;};
  double Getqz() {return m_z;};

//private methods
private:

//variables
private:
  double m_r;
  double m_x;
  double m_y;
  double m_z;
};

#endif //!defined(QUATERNION_H_CLASS)
