# Supplementary material for: Sensitivity of the RNA Structure to Ion Conditions as Probed by Molecular Dynamics Simulations of Common Canonical RNA Duplexes
Source: J Chem Inf Model. 2023 Mar 29;63(7):2133–46. doi: 10.1021/acs.jcim.2c01438 (PMC10091408; doi:10.1021/acs.jcim.2c01438)
Supplement: Supplementary file 2 — ci2c01438_si_002.zip [file ci2c01438_si_002.zip › BPandStacks_SI/theochem/molecule.h]

//////////////////////////////////////////////////////////////////////////
//
// TheoChem subroutine library, version 1.0
// this file was downloaded from http://fch.upol.cz/en/research/
// molecule.h is part of TheoChem subroutine library. This header 
// provides interface to class molecule, the center point of TheoChem library.
// Copyright (C) 2009  Pavel Banas, Department of Physical Chemistry,
//                     Palacky University Olomouc, Czech republic
//                     pavel(dot)banas(et)upol(dot)cz
//
// This program is free software: you can redistribute it and/or modify
// it under the terms of the GNU General Public License as published by
// the Free Software Foundation, either version 3 of the License, or
// (at your option) any later version.
//
// This program is distributed in the hope that it will be useful,
// but WITHOUT ANY WARRANTY; without even the implied warranty of
// MERCHANTABILITY or FITNESS FOR A PARTICULAR PURPOSE.  See the
// GNU General Public License for more details.
//
// You should have received a copy of the GNU General Public License
// along with this program.  If not, see <http://www.gnu.org/licenses/>.
//
//////////////////////////////////////////////////////////////////////////

#if !defined(AFX_MOLECULE_H__2636A837_5ABA_4E5A_8AD1_0DEB0D1C3C78__INCLUDED_)
#define AFX_MOLECULE_H__2636A837_5ABA_4E5A_8AD1_0DEB0D1C3C78__INCLUDED_

#if _MSC_VER > 1000
#pragma once
#endif // _MSC_VER > 1000

#pragma warning(disable: 4786)
#pragma warning(disable: 4996)
#pragma warning(disable: 4018)
#pragma warning(disable: 4700)
#pragma warning(disable: 711)
#include <cstdlib>
#include <cstdio>
#include <ctime>
#include <cstring>
#include <cmath>
#include <map>
#include <vector>
#include "mask.h"
#include "residue.h"
#include "atom.h"
using namespace std;

class molecule  
{
//////////////////////////////////////////////////////////////////////
// Immersed Classes
//////////////////////////////////////////////////////////////////////
private:
	class forcefield  
	{
	friend class molecule;

	private:
		
		class excluded  
		{
		friend class forcefield;
		friend class molecule;

		public:
			excluded();
			virtual ~excluded();
			void Initialize(int size,int natom);
			void ReadExcludedNumbers(FILE* file, int natoms, bool new_format);
			void ReadExcludeList(FILE* file, bool new_format);
			void WriteExcludedNumbers(FILE* file, int natoms, bool new_format);
			void WriteExcludeList(FILE* file, bool new_format);
		
		private:
			int  m_max_excluded;
			int* m_num_excluded;
			int* m_excluded_list;
		};

		class nonbondtypes  
		{
		friend class forcefield;
		friend class molecule;

		public:
			nonbondtypes();
			virtual ~nonbondtypes();
			void Initialize(int ntypes, int nhb);
			void ReadNonbondIndex(FILE* file, bool new_format);
			void ReadLennardJones(FILE* file, bool new_format);
			void ReadHBonds(FILE* file, bool new_format);
			void WriteNonbondIndex(FILE* file, bool new_format);
			void WriteLennardJones(FILE* file, bool new_format);
			void Write14LennardJones(FILE* file, bool new_format); // for Best correction
			void WriteHBonds(FILE* file, bool new_format);
			void REST2_scale(double lambda,int* nb_hot_part, int ntypes);

		private:
			int     m_max_index_nonbond;
			int*    m_nonbond_index;
			double* m_lennard_jones_12;
			double* m_lennard_jones_6;
			int     m_max_index_lj;
			double* m_asol;
			double* m_bsol;
			double* m_hbcut;
			int     m_max_index_hb;
		};

		class harmonictypes  
		{
		friend class forcefield;
		friend class molecule;

		public:
			harmonictypes();
			virtual ~harmonictypes();
			void Initialize(int size);
			void ReadParameters(FILE* file, bool new_format);
			void WriteParameters(FILE* file, bool new_format, bool bond);

		private:
			double* m_force_const;
			double* m_equil_value;
			int     m_max_index;
		};

		class dihedraltypes  
		{
		friend class forcefield;
		friend class molecule;

		public:
			dihedraltypes();
			virtual ~dihedraltypes();
			void Initialize(int size);
			void ReadParameters(FILE* file, bool new_format);
			void WriteParameters(FILE* file, bool new_format);
			void REST2_scale(double lambda);

		private:
			double* m_force_const;
			double* m_periodicity;
			double* m_phase;
			double* m_scee;
			double* m_scnb;
			bool    m_scee_scnb;
			int     m_max_index;
			int     m_solty; // unused
		};

		class perturbation; // early declaration due to frienship

		class bonds  
		{
		friend class forcefield;
		friend class molecule;
		friend class perturbation;
		
		public:
			bonds();
			virtual ~bonds();
			void Initialize(int size);
			void ReadParameters(FILE* file, bool new_format);
			void WriteParameters(FILE* file, bool new_format, bool with_h);
			void WriteParameters_qm(FILE* file, bool new_format, bool with_h, vector<int>* p_layer, map<int,int>* p_map_of_order, bonds* p_bonds_without_h, atom* p_atoms, map<int,int>* p_link_map);
			bool Compare(int first, int second, atom* atoms);

		private:
			int* m_i;
			int* m_j;
			int* m_index;
			int  m_max_index;
		};

		class angles  
		{
		friend class forcefield;
		friend class molecule;
		friend class perturbation;

		public:
			angles();
			virtual ~angles();
			void Initialize(int size);
			void ReadParameters(FILE* file, bool new_format);
			void WriteParameters(FILE* file, bool new_format, bool with_h);
			void WriteParameters_qm(FILE* file, bool new_format, bool with_h, vector<int>* p_layer, map<int,int>* p_map_of_order, angles* p_angles_without_h, atom* p_atoms, map<int,int>* p_link_map);
			bool Compare(int first, int second, atom* atoms);

		private:
			int* m_i;
			int* m_j;
			int* m_k;
			int* m_index;
			int  m_max_index;
		};

		class dihedrals  
		{
		friend class forcefield;
		friend class molecule;
		friend class perturbation;

		public:
			dihedrals();
			virtual ~dihedrals();
			void Initialize(int size);
			void ReadParameters(FILE* file, bool new_format);
			void WriteParameters(FILE* file, bool new_format, bool with_h);
			int  WriteParameters_qm(FILE* file, bool new_format, bool with_h, vector<int>* p_layer, map<int,int>* p_map_of_order, dihedrals* p_dihedrals_without_h, atom* p_atoms, map<int,int>* p_link_map, bool silent = false);
			bool Compare(int first, int second, atom* atoms);

		private:
			int* m_i;
			int* m_j;
			int* m_k;
			int* m_l;
			int* m_index;
			int  m_max_index;
		};

		class box
		{
		friend class forcefield;
		friend class molecule;

		public:
			box();
			virtual ~box();
			void ReadParameters(FILE* file, bool new_format);
			void WriteParameters(FILE* file, bool new_format);

		private:
			bool   m_truncated_octahedral;
			int    m_last_solut_residue;
			int    m_first_solvent_molecule;
			int    m_num_molecules;
			int*   m_atoms_in_molecule;
			double m_box[4];
		};

		class cap
		{
		friend class forcefield;
		friend class molecule;

		public:
			cap();
			virtual ~cap();
			void ReadParameters(FILE* file, bool new_format);
			void WriteParameters(FILE* file, bool new_format);

		private:
			int    m_last_atom;
			double m_cap[4];
		};

		class perturbation
		{
		friend class forcefield;
		friend class molecule;

		struct pert_residue
		{
			char m_name[4];
		};

		struct pert_atom
		{
			char   m_name[4];
			char   m_type[4];
			int    m_flag;
			int    m_vdw_index;
			double m_charge;
		};

		public:
			perturbation();
			virtual ~perturbation();
			void Initialization(int bond, int angle, int dihedral, int natom, int nres);
			void ReadParameters(FILE* file, int nres, int natom, bool new_format);
			void WriteParameters(FILE* file, int nres, int natom, bool new_format);

		private:
			bonds	      m_pert_bonds;
			angles        m_pert_angles;
			dihedrals     m_pert_dihedrals;
			int*	      m_bond_shift;
			int*	      m_angle_shift;
			int*	      m_dihedral_shift;
			pert_residue* m_pert_residues;
			pert_atom*	  m_pert_atoms;
			int		      m_max_pert_bonds;
			int		      m_max_pert_angles;
			int		      m_max_pert_dihedrals;
		};

		class polar
		{
		friend class forcefield;
		friend class molecule;

		public:
			polar();
			virtual ~polar();
			void ReadPolar(FILE* file, int natom, bool new_format);
			void WritePolar(FILE* file, int natom, bool new_format);

		private:
			double* m_unpert_polar;
			double* m_pert_polar;
		};

		class les
		{
		friend class forcefield;
		friend class molecule;
		
		public:
			les();
			virtual ~les();
			void ReadLes(FILE* file, int natoms, bool new_format);
			void WriteLes(FILE* file, int natoms, bool new_format);

		private:
			int     m_num_les_types;
			int*    m_les_types;
			double* m_les_factors;
			int*    m_les_copy_num;
			int*    m_les_subspace;
		};

		class generalborn
		{
		friend class forcefield;
		friend class molecule;

		public:
			generalborn();
			virtual ~generalborn();
			void ReadGeneralBorn(FILE* file, int natom);
			void WriteGeneralBorn(FILE* file, int natom, bool new_format);
			void WriteGeneralBorn_qm(FILE* file, int natom, vector<int>* p_layer, map<int,int>* p_map_of_order, map<int,int>* p_link_map, bool new_format);

		private:
			double* m_radii;
			double* m_screen;
			char    m_line[82];
		};

	public:
		forcefield();
		virtual ~forcefield();
		void Initialize(int* pointers, int natom, int nres, bool new_format);
		void KillParm();
		void InitializeBox();
		void REST2_scale(double lambda,int* nb_hot_part);
		
	private:
		harmonictypes m_bond_parm;
		harmonictypes m_angle_parm;
		dihedraltypes m_dihedral_parm;
		bonds		  m_bonds_with_h;
		bonds         m_bonds_without_h;
		angles        m_angles_with_h;
		angles        m_angles_without_h;
		dihedrals     m_dihedrals_with_h;
		dihedrals     m_dihedrals_without_h;
		nonbondtypes  m_nonbond_parm;
		excluded	  m_excluded;
		bool		  m_initialize;
		bool		  m_polar_flag;
		box*		  m_box;
		cap*		  m_cap;
		int			  m_pointers[30];
		perturbation* m_perturbation;
		polar		  m_polar;
		les*		  m_les;
		int			  m_extra_point;
		generalborn*  m_general_born;
		bool	m_atomic_number;
	};

//////////////////////////////////////////////////////////////////////
// Construction/Destruction
//////////////////////////////////////////////////////////////////////

public:
	molecule();
	molecule(const char* topology, const char* coordinates);
	molecule(const char* pdb_file);
	virtual ~molecule();

//////////////////////////////////////////////////////////////////////
// Functions
//////////////////////////////////////////////////////////////////////

	bool LoadTopology(const char* name, bool polar = false); // WARNING!!! program does not verify whether topology include polarizabilities
	bool SaveTopology(const char* name, bool new_format = true);
	bool SaveBestTopology(const char* name);
	bool LoadCoordinates(const char* name);
	bool SaveCoordinates(const char* name, bool restart_format = true);
	bool SavePdb(const char* name);
	bool LoadPdb(const char* name, bool unique_altloc = false, bool first_model_only = false);
	bool SaveGaussianInput(const char* name, const char* high_layer_file = 0, const char* cut_scale = 0, const char* optimization_file = 0, const char* modify_file = 0, bool electronic_embeding = true, bool amber_water_type = true, bool model = false, double cut_off = 0, bool ions = false);
	bool SaveQMregionTopology(const char* name, vector<int>* p_layer, bool new_format = true);
	double AtomRadius(int atom_num);
	double AtomVdwDepth(int atom_num);
	int GetAtomsNumber() const {return m_num_atoms;};
	int GetResiduesNumber() const {return m_num_residues;};
	atom& GetAtom(int atom_number);
	residue& GetResidue(int residue_number);
	bool AreExcluded(int i, int j);
	multimap<int,int>* GetConnectivity();
	double* GetBox() {if (m_parm.m_box != 0) return m_parm.m_box->m_box; else return NULL;}
	bool SetBox(double x, double y, double z) {if (m_parm.m_box != 0) {m_parm.m_box->m_box[0]=x; m_parm.m_box->m_box[1]=y; m_parm.m_box->m_box[2]=z;return true;} else return false;}
	bool ResetBoxSize(double box_x, double box_y, double box_z);
	mask SoluteMask(bool are_ions_solut);
	bool Center(mask solute_mask);
	bool Center() {return Center(SoluteMask(false));};
	bool Image();
	void REST2_scale(double lambda);
	void REST2_scale(double lambda, mask hot_part);
	
//////////////////////////////////////////////////////////////////////
// Data
//////////////////////////////////////////////////////////////////////

private:
	int        m_num_atoms;
	int		   m_num_residues;
	residue*   m_residues;
	atom*      m_atoms;
	forcefield m_parm;
};

#endif // !defined(AFX_MOLECULE_H__2636A837_5ABA_4E5A_8AD1_0DEB0D1C3C78__INCLUDED_)
