# Supplementary material for: Sensitivity of the RNA Structure to Ion Conditions as Probed by Molecular Dynamics Simulations of Common Canonical RNA Duplexes
Source: J Chem Inf Model. 2023 Mar 29;63(7):2133–46. doi: 10.1021/acs.jcim.2c01438 (PMC10091408; doi:10.1021/acs.jcim.2c01438)
Supplement: Supplementary file 2 — ci2c01438_si_002.zip [file ci2c01438_si_002.zip › BPandStacks_SI/theochem/RNA_structure.cpp]

#include <iostream>

#include "RNA_structure.h"

RNA_structure::RNA_structure()
{
}

RNA_structure::~RNA_structure()
{
  int i;
  for(i=0;i<m_base_vec.size();i++) delete m_base_vec[i];
  m_base_vec.clear();
}

void RNA_structure::Set_base_frames(char* pdb_name, char* required_method, double resolution_limit)
{
  //read molecule
  if(m_molecule.LoadPdb(pdb_name,true)!=true)
  {
    printf("Error: cannot read input pdb file %s.\n",pdb_name);
    return;
  }
  int pos;
  for(pos=strlen(pdb_name);pos>=0;pos--) if(pdb_name[pos]=='/') break;
  pos++;
  strcpy(m_pdb_name,&(pdb_name[pos]));

  //read methods and resolution
  FILE* pdb_file;
  if((pdb_file=fopen(pdb_name,"r"))==NULL)
  { 
    printf("Error: cannot open pdb file %s.\n",pdb_name);
    m_resolution=-1.0;
    strcpy(m_method,"UNK");
    return;
  }
  char line[256];
  char word1[256];
  char word2[256];
  char word3[256];
  char word4[256];
  char res[256];
  bool found_met=false;
  bool found_res=false;
  strcpy(m_method,"UNK");
  strcpy(res,"UNK");
  do
  { 
    fgets(line,256,pdb_file);
    sscanf(line,"%s%s%s%s",word1,word2,word3,word4);
    if(strcmp(word1,"EXPDTA")==0) {strcpy(m_method,word2);found_met=true;}
    if(strcmp(word3,"RESOLUTION.")==0) {strcpy(res,word4);found_res=true;}
  } while((feof(pdb_file)==0)&&((found_met==false)||(found_res==false)));
  fclose(pdb_file);
  if(strcmp(res,"UNK")!=0) sscanf(res,"%lf",&m_resolution);
  else m_resolution=-1.0;
  if(((required_method!=NULL)&&(strcmp(m_method,"UNK")!=0)&&(strcmp(required_method,m_method)!=0))||((resolution_limit>0.0)&&(m_resolution>0)&&(m_resolution>resolution_limit))) return;

  //read base frames
  int i;
  if(m_base_vec.size()!=0)
  {
    for(i=0;i<m_base_vec.size();i++) delete m_base_vec[i];
    m_base_vec.clear();
  }
  int resid;
  base* p_base;
  for(resid=1;resid<=m_molecule.GetResiduesNumber();resid++)
  {
    p_base = new base;
    if(p_base->Set(&m_molecule,resid)==true) m_base_vec.push_back(p_base);
    else delete p_base;
  }
  return;
}

void RNA_structure::ReadInteractions(char* interactions_name)
{
  FILE* file;
  if((file=fopen(interactions_name,"r"))==NULL)
  {
    printf("Error: cannot open file with pair interactions %s.\n",interactions_name);
    return;
  }

  char line[256];
  char nt1,nt2,chain1,chain2;
  int  ntid1,ntid2;
  char pair_int[10];
  int  res1,res2;
  while(fgets(line,256,file)!=NULL)
  {
    nt1=line[6];
    nt2=line[17];
    chain1=line[12];
    chain2=line[23];
    line[11]='\0';
    line[22]='\0';
    line[36]='\0';
    sscanf(&(line[7]),"%d",&ntid1);
    sscanf(&(line[18]),"%d",&ntid2);
    sscanf(&(line[27]),"%s",pair_int);
    res1=FindBase(nt1,ntid1,chain1);
    res2=FindBase(nt2,ntid2,chain2);
    if((res1==-1)||(res2==-1)) continue;
/*DEBUG*/ //printf("%c %d %c - %c %d %c = %s\n",nt1,ntid1,chain1,nt2,ntid2,chain2,pair_int);
    if(strcmp(pair_int,"s33")==0)      m_s33.insert(pair<int,int>(res1,res2));
    else if(strcmp(pair_int,"s35")==0) m_s35.insert(pair<int,int>(res1,res2));
    else if(strcmp(pair_int,"s53")==0) m_s53.insert(pair<int,int>(res1,res2));
    else if(strcmp(pair_int,"s55")==0) m_s55.insert(pair<int,int>(res1,res2));
    else if((strcmp(pair_int,"cWW")==0)||(strcmp(pair_int,"cwW")==0)||(strcmp(pair_int,"cWw")==0)) m_cWW.insert(pair<int,int>(res1,res2));
    else if((strcmp(pair_int,"cHH")==0)||(strcmp(pair_int,"chH")==0)||(strcmp(pair_int,"cHh")==0)) m_cHH.insert(pair<int,int>(res1,res2));
    else if((strcmp(pair_int,"cSS")==0)||(strcmp(pair_int,"csS")==0)||(strcmp(pair_int,"cSs")==0)) m_cSS.insert(pair<int,int>(res1,res2));
    else if((strcmp(pair_int,"tWW")==0)||(strcmp(pair_int,"twW")==0)||(strcmp(pair_int,"tWw")==0)) m_tWW.insert(pair<int,int>(res1,res2));
    else if((strcmp(pair_int,"tHH")==0)||(strcmp(pair_int,"thH")==0)||(strcmp(pair_int,"tHh")==0)) m_tHH.insert(pair<int,int>(res1,res2));
    else if((strcmp(pair_int,"tSS")==0)||(strcmp(pair_int,"tsS")==0)||(strcmp(pair_int,"tSs")==0)) m_tSS.insert(pair<int,int>(res1,res2));
    else if(strcmp(pair_int,"cWH")==0) m_cWH.insert(pair<int,int>(res1,res2));
    else if(strcmp(pair_int,"cWS")==0) m_cWS.insert(pair<int,int>(res1,res2));
    else if(strcmp(pair_int,"cHS")==0) m_cHS.insert(pair<int,int>(res1,res2));
    else if(strcmp(pair_int,"tWH")==0) m_tWH.insert(pair<int,int>(res1,res2));
    else if(strcmp(pair_int,"tWS")==0) m_tWS.insert(pair<int,int>(res1,res2));
    else if(strcmp(pair_int,"tHS")==0) m_tHS.insert(pair<int,int>(res1,res2));
  }

  fclose(file);
  return;
}

void RNA_structure::PrintBPsteps()
{
  quaternion q;
  int i;
  char suite[16];
  double sx,sy,sz;
  for(i=0;i<m_base_vec.size();i++)
  {
    if(i!=0)
    {
      if(AreConnected(m_base_vec[i-1]->GetResID(),m_base_vec[i]->GetResID())==true)
      {
        if(AformStack(i-1,i)==true) printf("A-FORM ");
        else if(AformStackGU(i-1,i)==true) printf("A-FwGU ");
        else printf("NONCAN ");
        m_base_vec[i-1]->GetShift(m_base_vec[i],&sx,&sy,&sz);
        GetSuite(&m_molecule,m_base_vec[i]->GetResID(),suite, false);
        q.Set(m_base_vec[i-1],m_base_vec[i]);
        printf("%lf %lf %lf %lf %lf %lf %lf %s %s %c %d %c %c %d %c %s %4.1lf\n",q.Getqr(),q.Getqx(),q.Getqy(),q.Getqz(),sx,sy,sz,suite,m_pdb_name,m_base_vec[i-1]->GetResName(),m_base_vec[i-1]->GetOrigResID(),m_base_vec[i-1]->GetChain(),m_base_vec[i]->GetResName(),m_base_vec[i]->GetOrigResID(),m_base_vec[i]->GetChain(),m_method,m_resolution);
      }
    }
  }
}

void RNA_structure::PrintBasePairs()
{
  quaternion q;
  double sx,sy,sz;
  multimap<int,int>::iterator it;
  for(it=m_cWW.begin();it!=m_cWW.end();it++)
  {
    m_base_vec[it->first]->GetShift(m_base_vec[it->second],&sx,&sy,&sz);
    q.Set(m_base_vec[it->first],m_base_vec[it->second]);
    printf("cWW %lf %lf %lf %lf %lf %lf %lf cWW %s %c %d %c %c %d %c %s %4.1lf\n",q.Getqr(),q.Getqx(),q.Getqy(),q.Getqz(),sx,sy,sz,m_pdb_name,m_base_vec[it->first]->GetResName(),m_base_vec[it->first]->GetOrigResID(),m_base_vec[it->first]->GetChain(),m_base_vec[it->second]->GetResName(),m_base_vec[it->second]->GetOrigResID(),m_base_vec[it->second]->GetChain(),m_method,m_resolution);
  }
  for(it=m_cHH.begin();it!=m_cHH.end();it++)
  {
    m_base_vec[it->first]->GetShift(m_base_vec[it->second],&sx,&sy,&sz);
    q.Set(m_base_vec[it->first],m_base_vec[it->second]);
    printf("cHH %lf %lf %lf %lf %lf %lf %lf cHH %s %c %d %c %c %d %c %s %4.1lf\n",q.Getqr(),q.Getqx(),q.Getqy(),q.Getqz(),sx,sy,sz,m_pdb_name,m_base_vec[it->first]->GetResName(),m_base_vec[it->first]->GetOrigResID(),m_base_vec[it->first]->GetChain(),m_base_vec[it->second]->GetResName(),m_base_vec[it->second]->GetOrigResID(),m_base_vec[it->second]->GetChain(),m_method,m_resolution);
  }
  for(it=m_cSS.begin();it!=m_cSS.end();it++)
  {
    m_base_vec[it->first]->GetShift(m_base_vec[it->second],&sx,&sy,&sz);
    q.Set(m_base_vec[it->first],m_base_vec[it->second]);
    printf("cSS %lf %lf %lf %lf %lf %lf %lf cSS %s %c %d %c %c %d %c %s %4.1lf\n",q.Getqr(),q.Getqx(),q.Getqy(),q.Getqz(),sx,sy,sz,m_pdb_name,m_base_vec[it->first]->GetResName(),m_base_vec[it->first]->GetOrigResID(),m_base_vec[it->first]->GetChain(),m_base_vec[it->second]->GetResName(),m_base_vec[it->second]->GetOrigResID(),m_base_vec[it->second]->GetChain(),m_method,m_resolution);
  }
  for(it=m_tWW.begin();it!=m_tWW.end();it++)
  {
    m_base_vec[it->first]->GetShift(m_base_vec[it->second],&sx,&sy,&sz);
    q.Set(m_base_vec[it->first],m_base_vec[it->second]);
    printf("tWW %lf %lf %lf %lf %lf %lf %lf tWW %s %c %d %c %c %d %c %s %4.1lf\n",q.Getqr(),q.Getqx(),q.Getqy(),q.Getqz(),sx,sy,sz,m_pdb_name,m_base_vec[it->first]->GetResName(),m_base_vec[it->first]->GetOrigResID(),m_base_vec[it->first]->GetChain(),m_base_vec[it->second]->GetResName(),m_base_vec[it->second]->GetOrigResID(),m_base_vec[it->second]->GetChain(),m_method,m_resolution);
  }
  for(it=m_tHH.begin();it!=m_tHH.end();it++)
  {
    m_base_vec[it->first]->GetShift(m_base_vec[it->second],&sx,&sy,&sz);
    q.Set(m_base_vec[it->first],m_base_vec[it->second]);
    printf("tHH %lf %lf %lf %lf %lf %lf %lf tHH %s %c %d %c %c %d %c %s %4.1lf\n",q.Getqr(),q.Getqx(),q.Getqy(),q.Getqz(),sx,sy,sz,m_pdb_name,m_base_vec[it->first]->GetResName(),m_base_vec[it->first]->GetOrigResID(),m_base_vec[it->first]->GetChain(),m_base_vec[it->second]->GetResName(),m_base_vec[it->second]->GetOrigResID(),m_base_vec[it->second]->GetChain(),m_method,m_resolution);
  }
  for(it=m_tSS.begin();it!=m_tSS.end();it++)
  {
    m_base_vec[it->first]->GetShift(m_base_vec[it->second],&sx,&sy,&sz);
    q.Set(m_base_vec[it->first],m_base_vec[it->second]);
    printf("tSS %lf %lf %lf %lf %lf %lf %lf tSS %s %c %d %c %c %d %c %s %4.1lf\n",q.Getqr(),q.Getqx(),q.Getqy(),q.Getqz(),sx,sy,sz,m_pdb_name,m_base_vec[it->first]->GetResName(),m_base_vec[it->first]->GetOrigResID(),m_base_vec[it->first]->GetChain(),m_base_vec[it->second]->GetResName(),m_base_vec[it->second]->GetOrigResID(),m_base_vec[it->second]->GetChain(),m_method,m_resolution);
  }
  for(it=m_cWH.begin();it!=m_cWH.end();it++)
  {
    m_base_vec[it->first]->GetShift(m_base_vec[it->second],&sx,&sy,&sz);
    q.Set(m_base_vec[it->first],m_base_vec[it->second]);
    printf("cWH %lf %lf %lf %lf %lf %lf %lf cWH %s %c %d %c %c %d %c %s %4.1lf\n",q.Getqr(),q.Getqx(),q.Getqy(),q.Getqz(),sx,sy,sz,m_pdb_name,m_base_vec[it->first]->GetResName(),m_base_vec[it->first]->GetOrigResID(),m_base_vec[it->first]->GetChain(),m_base_vec[it->second]->GetResName(),m_base_vec[it->second]->GetOrigResID(),m_base_vec[it->second]->GetChain(),m_method,m_resolution);
    m_base_vec[it->second]->GetShift(m_base_vec[it->first],&sx,&sy,&sz);
    q.Set(m_base_vec[it->second],m_base_vec[it->first]);
    printf("cHW %lf %lf %lf %lf %lf %lf %lf cHW %s %c %d %c %c %d %c %s %4.1lf\n",q.Getqr(),q.Getqx(),q.Getqy(),q.Getqz(),sx,sy,sz,m_pdb_name,m_base_vec[it->second]->GetResName(),m_base_vec[it->second]->GetOrigResID(),m_base_vec[it->second]->GetChain(),m_base_vec[it->first]->GetResName(),m_base_vec[it->first]->GetOrigResID(),m_base_vec[it->first]->GetChain(),m_method,m_resolution);
  }
  for(it=m_cWS.begin();it!=m_cWS.end();it++)
  {
    m_base_vec[it->first]->GetShift(m_base_vec[it->second],&sx,&sy,&sz);
    q.Set(m_base_vec[it->first],m_base_vec[it->second]);
    printf("cWS %lf %lf %lf %lf %lf %lf %lf cWS %s %c %d %c %c %d %c %s %4.1lf\n",q.Getqr(),q.Getqx(),q.Getqy(),q.Getqz(),sx,sy,sz,m_pdb_name,m_base_vec[it->first]->GetResName(),m_base_vec[it->first]->GetOrigResID(),m_base_vec[it->first]->GetChain(),m_base_vec[it->second]->GetResName(),m_base_vec[it->second]->GetOrigResID(),m_base_vec[it->second]->GetChain(),m_method,m_resolution);
    m_base_vec[it->second]->GetShift(m_base_vec[it->first],&sx,&sy,&sz);
    q.Set(m_base_vec[it->second],m_base_vec[it->first]);
    printf("cSW %lf %lf %lf %lf %lf %lf %lf cSW %s %c %d %c %c %d %c %s %4.1lf\n",q.Getqr(),q.Getqx(),q.Getqy(),q.Getqz(),sx,sy,sz,m_pdb_name,m_base_vec[it->second]->GetResName(),m_base_vec[it->second]->GetOrigResID(),m_base_vec[it->second]->GetChain(),m_base_vec[it->first]->GetResName(),m_base_vec[it->first]->GetOrigResID(),m_base_vec[it->first]->GetChain(),m_method,m_resolution);
  }
  for(it=m_cHS.begin();it!=m_cHS.end();it++)
  {
    m_base_vec[it->first]->GetShift(m_base_vec[it->second],&sx,&sy,&sz);
    q.Set(m_base_vec[it->first],m_base_vec[it->second]);
    printf("cHS %lf %lf %lf %lf %lf %lf %lf cHS %s %c %d %c %c %d %c %s %4.1lf\n",q.Getqr(),q.Getqx(),q.Getqy(),q.Getqz(),sx,sy,sz,m_pdb_name,m_base_vec[it->first]->GetResName(),m_base_vec[it->first]->GetOrigResID(),m_base_vec[it->first]->GetChain(),m_base_vec[it->second]->GetResName(),m_base_vec[it->second]->GetOrigResID(),m_base_vec[it->second]->GetChain(),m_method,m_resolution);
    m_base_vec[it->second]->GetShift(m_base_vec[it->first],&sx,&sy,&sz);
    q.Set(m_base_vec[it->second],m_base_vec[it->first]);
    printf("cSH %lf %lf %lf %lf %lf %lf %lf cSH %s %c %d %c %c %d %c %s %4.1lf\n",q.Getqr(),q.Getqx(),q.Getqy(),q.Getqz(),sx,sy,sz,m_pdb_name,m_base_vec[it->second]->GetResName(),m_base_vec[it->second]->GetOrigResID(),m_base_vec[it->second]->GetChain(),m_base_vec[it->first]->GetResName(),m_base_vec[it->first]->GetOrigResID(),m_base_vec[it->first]->GetChain(),m_method,m_resolution);
  }
  for(it=m_tWH.begin();it!=m_tWH.end();it++)
  {
    m_base_vec[it->first]->GetShift(m_base_vec[it->second],&sx,&sy,&sz);
    q.Set(m_base_vec[it->first],m_base_vec[it->second]);
    printf("tWH %lf %lf %lf %lf %lf %lf %lf tWH %s %c %d %c %c %d %c %s %4.1lf\n",q.Getqr(),q.Getqx(),q.Getqy(),q.Getqz(),sx,sy,sz,m_pdb_name,m_base_vec[it->first]->GetResName(),m_base_vec[it->first]->GetOrigResID(),m_base_vec[it->first]->GetChain(),m_base_vec[it->second]->GetResName(),m_base_vec[it->second]->GetOrigResID(),m_base_vec[it->second]->GetChain(),m_method,m_resolution);
    m_base_vec[it->second]->GetShift(m_base_vec[it->first],&sx,&sy,&sz);
    q.Set(m_base_vec[it->second],m_base_vec[it->first]);
    printf("tHW %lf %lf %lf %lf %lf %lf %lf tHW %s %c %d %c %c %d %c %s %4.1lf\n",q.Getqr(),q.Getqx(),q.Getqy(),q.Getqz(),sx,sy,sz,m_pdb_name,m_base_vec[it->second]->GetResName(),m_base_vec[it->second]->GetOrigResID(),m_base_vec[it->second]->GetChain(),m_base_vec[it->first]->GetResName(),m_base_vec[it->first]->GetOrigResID(),m_base_vec[it->first]->GetChain(),m_method,m_resolution);
  }
  for(it=m_tWS.begin();it!=m_tWS.end();it++)
  {
    m_base_vec[it->first]->GetShift(m_base_vec[it->second],&sx,&sy,&sz);
    q.Set(m_base_vec[it->first],m_base_vec[it->second]);
    printf("tWS %lf %lf %lf %lf %lf %lf %lf tWS %s %c %d %c %c %d %c %s %4.1lf\n",q.Getqr(),q.Getqx(),q.Getqy(),q.Getqz(),sx,sy,sz,m_pdb_name,m_base_vec[it->first]->GetResName(),m_base_vec[it->first]->GetOrigResID(),m_base_vec[it->first]->GetChain(),m_base_vec[it->second]->GetResName(),m_base_vec[it->second]->GetOrigResID(),m_base_vec[it->second]->GetChain(),m_method,m_resolution);
    m_base_vec[it->second]->GetShift(m_base_vec[it->first],&sx,&sy,&sz);
    q.Set(m_base_vec[it->second],m_base_vec[it->first]);
    printf("tSW %lf %lf %lf %lf %lf %lf %lf tSW %s %c %d %c %c %d %c %s %4.1lf\n",q.Getqr(),q.Getqx(),q.Getqy(),q.Getqz(),sx,sy,sz,m_pdb_name,m_base_vec[it->second]->GetResName(),m_base_vec[it->second]->GetOrigResID(),m_base_vec[it->second]->GetChain(),m_base_vec[it->first]->GetResName(),m_base_vec[it->first]->GetOrigResID(),m_base_vec[it->first]->GetChain(),m_method,m_resolution);
  }
  for(it=m_tHS.begin();it!=m_tHS.end();it++)
  {
    m_base_vec[it->first]->GetShift(m_base_vec[it->second],&sx,&sy,&sz);
    q.Set(m_base_vec[it->first],m_base_vec[it->second]);
    printf("tHS %lf %lf %lf %lf %lf %lf %lf tHS %s %c %d %c %c %d %c %s %4.1lf\n",q.Getqr(),q.Getqx(),q.Getqy(),q.Getqz(),sx,sy,sz,m_pdb_name,m_base_vec[it->first]->GetResName(),m_base_vec[it->first]->GetOrigResID(),m_base_vec[it->first]->GetChain(),m_base_vec[it->second]->GetResName(),m_base_vec[it->second]->GetOrigResID(),m_base_vec[it->second]->GetChain(),m_method,m_resolution);
    m_base_vec[it->second]->GetShift(m_base_vec[it->first],&sx,&sy,&sz);
    q.Set(m_base_vec[it->second],m_base_vec[it->first]);      
    printf("tSH %lf %lf %lf %lf %lf %lf %lf tSH %s %c %d %c %c %d %c %s %4.1lf\n",q.Getqr(),q.Getqx(),q.Getqy(),q.Getqz(),sx,sy,sz,m_pdb_name,m_base_vec[it->second]->GetResName(),m_base_vec[it->second]->GetOrigResID(),m_base_vec[it->second]->GetChain(),m_base_vec[it->first]->GetResName(),m_base_vec[it->first]->GetOrigResID(),m_base_vec[it->first]->GetChain(),m_method,m_resolution);
  }
  return;
}

void RNA_structure::Print_base_frames()
{
  int i;
  FILE* file;
  file=fopen("test.pdb","w");
  for(i=0;i<m_base_vec.size();i++) m_base_vec[i]->PrintFrame(file,i+1,4*i+1);
  fclose(file);
  return;
}

bool RNA_structure::AreConnected(int resid_5tail, int resid_3tail)
{
  int at;
  char name[8];
  int idO3,idP;
  idO3=idP=-1;
  for(at=m_molecule.GetResidue(resid_5tail).GetFirst()+1;at<=m_molecule.GetResidue(resid_5tail).GetLast()+1;at++)
  {
    sscanf(m_molecule.GetAtom(at).GetName(),"%s",name);
    if(strcmp(name,"O3'")==0) idO3=at;
  }
  for(at=m_molecule.GetResidue(resid_3tail).GetFirst()+1;at<=m_molecule.GetResidue(resid_3tail).GetLast()+1;at++)
  {
    sscanf(m_molecule.GetAtom(at).GetName(),"%s",name);
    if(strcmp(name,"P")==0) idP=at;
  }
  if((idO3==-1)||(idP==-1)) return false;
  double distsq=0.0;
  int i;
  for(i=0;i<3;i++) distsq+=(m_molecule.GetAtom(idO3).coord()[i]-m_molecule.GetAtom(idP).coord()[i])*(m_molecule.GetAtom(idO3).coord()[i]-m_molecule.GetAtom(idP).coord()[i]);
  if(distsq<4.0) return true;
  else return false;
}

int RNA_structure::FindBase(char resn, int resid, char chain)
{
  int i;
  int found=-1;
//  char resname[10];
  for(i=0;i<m_base_vec.size();i++)
  {
    if((m_molecule.GetResidue(m_base_vec[i]->GetResID()).GetChain()==chain)&&(m_base_vec[i]->GetOrigResID()==resid)&&(m_base_vec[i]->GetResName()==resn))
    {
//      sscanf(m_molecule.GetResidue(m_base_vec[i]->GetResID()).GetName(),"%s",resname);
//      if((strlen(resname)!=1)||(resn!=resname[0])) printf("Warning: different residue names in FindBase function: >%s< vs. >%c< %d\n",resname,resn,strlen(resname));
      found=i;
      break;
    }
  }
  return found;
}

bool RNA_structure::AformStack(int baseid_5tail, int baseid_3tail)
{
  //check their stacking
  bool found;
  pair<multimap<int,int>::iterator,multimap<int,int>::iterator> range1,range2,range3;
  multimap<int,int>::iterator it1,it2,it3;
  range1=m_s35.equal_range(baseid_5tail);
  found=false;
  for(it1=range1.first;it1!=range1.second;it1++)
  {
    if(it1->second==baseid_3tail)
    {
      found=true;
      break;
    }
  }
  if(found==false) return false;

  //found pairs
  char compl_5tail, compl_3tail;
  if(m_base_vec[baseid_5tail]->GetResName()=='C') compl_5tail='G';
  else if(m_base_vec[baseid_5tail]->GetResName()=='G') compl_5tail='C';
  else if(m_base_vec[baseid_5tail]->GetResName()=='U') compl_5tail='A';
  else if(m_base_vec[baseid_5tail]->GetResName()=='A') compl_5tail='U';
  if(m_base_vec[baseid_3tail]->GetResName()=='C') compl_3tail='G';
  else if(m_base_vec[baseid_3tail]->GetResName()=='G') compl_3tail='C';
  else if(m_base_vec[baseid_3tail]->GetResName()=='U') compl_3tail='A';
  else if(m_base_vec[baseid_3tail]->GetResName()=='A') compl_3tail='U';
  range1=m_cWW.equal_range(baseid_5tail);
  range2=m_cWW.equal_range(baseid_3tail);
  found=false;
  for(it1=range1.first;it1!=range1.second;it1++)
  {
    if(m_base_vec[it1->second]->GetResName()!=compl_5tail) continue;
    for(it2=range2.first;it2!=range2.second;it2++)
    {
      if(m_base_vec[it2->second]->GetResName()!=compl_3tail) continue;
      //HERE it1->second is cWW base paired to 5'-tail nt and it2-> second is cWW paired to 3'-tail nt
      range3=m_s35.equal_range(it2->second);
      for(it3=range3.first;it3!=range3.second;it3++)
      {
        if(it3->second==it1->second)
        {
          found=true;
          break;
        }
      }
      if(found==true) break;
    }
    if(found==true) break;
  }
  return found;
}

bool RNA_structure::AformStackGU(int baseid_5tail, int baseid_3tail)
{
  //check their stacking
  bool found;
  pair<multimap<int,int>::iterator,multimap<int,int>::iterator> range1,range2,range3;
  multimap<int,int>::iterator it1,it2,it3;
  range1=m_s35.equal_range(baseid_5tail);
  found=false;
  for(it1=range1.first;it1!=range1.second;it1++)
  {
    if(it1->second==baseid_3tail)
    {
      found=true;
      break;
    }
  }
  if(found==false) return false;

  //found pairs
  char compl_5tail, compl_3tail, compl_5tail2, compl_3tail2;
  if(m_base_vec[baseid_5tail]->GetResName()=='C') compl_5tail=compl_5tail2='G';
  else if(m_base_vec[baseid_5tail]->GetResName()=='G') {compl_5tail='C';compl_5tail2='U';}
  else if(m_base_vec[baseid_5tail]->GetResName()=='U') {compl_5tail='A';compl_5tail2='G';}
  else if(m_base_vec[baseid_5tail]->GetResName()=='A') compl_5tail=compl_5tail2='U';
  if(m_base_vec[baseid_3tail]->GetResName()=='C') compl_3tail=compl_3tail2='G';
  else if(m_base_vec[baseid_3tail]->GetResName()=='G') {compl_3tail='C';compl_3tail2='U';}
  else if(m_base_vec[baseid_3tail]->GetResName()=='U') {compl_3tail='A';compl_3tail2='G';}
  else if(m_base_vec[baseid_3tail]->GetResName()=='A') compl_3tail=compl_3tail2='U';
  range1=m_cWW.equal_range(baseid_5tail);
  range2=m_cWW.equal_range(baseid_3tail);
  found=false;
  for(it1=range1.first;it1!=range1.second;it1++)
  {
    if((m_base_vec[it1->second]->GetResName()!=compl_5tail)&&(m_base_vec[it1->second]->GetResName()!=compl_5tail2)) continue;
    for(it2=range2.first;it2!=range2.second;it2++)
    {
      if((m_base_vec[it2->second]->GetResName()!=compl_3tail)&&(m_base_vec[it2->second]->GetResName()!=compl_3tail2)) continue;
      //HERE it1->second is cWW base paired to 5'-tail nt and it2-> second is cWW paired to 3'-tail nt
      range3=m_s35.equal_range(it2->second);
      for(it3=range3.first;it3!=range3.second;it3++)
      {
        if(it3->second==it1->second)
        {
          found=true;
          break;
        }
      }
      if(found==true) break;
    }
    if(found==true) break;
  }
  return found;
}

void RNA_structure::PrintBPstepStructure(int id1, char ch1, int id2, char ch2, char* name)
{
  int resid1, resid2, baseid, i,j,k;
  for(i=1;i<=m_molecule.GetResiduesNumber();i++)
  {
    if((m_molecule.GetResidue(i).GetOriginalResNumber()==id1)&&(m_molecule.GetResidue(i).GetChain()==ch1)) resid1=i;
    if((m_molecule.GetResidue(i).GetOriginalResNumber()==id2)&&(m_molecule.GetResidue(i).GetChain()==ch2)) resid2=i;
  }
  for(i=0;i<m_base_vec.size();i++)
  {
    if((m_base_vec[i]->GetOrigResID()==id1)&&(m_base_vec[i]->GetChain()==ch1)) baseid=i;
  }
  
  FILE* output;
  if((output=fopen(name,"w"))==NULL)
  {
    printf("Error: cannot open output file in PrintBPstepStructure routine - leaving this routine without any action.\n");
    return;
  }
  double xyz[3];
  for(i=m_molecule.GetResidue(resid1).GetFirst()+1;i<=m_molecule.GetResidue(resid1).GetLast()+1;i++)
  {
    for(j=0;j<3;j++) 
    {
      xyz[j]=0.0;
      for(k=0;k<3;k++)
      {
        xyz[j]+=m_base_vec[baseid]->m_frame[j][k]*(m_molecule.GetAtom(i).coord()[k]-m_base_vec[baseid]->m_orig[k]);
      }
    }
    fprintf(output,"ATOM  %5d %4s %4s%c%4d    %8.3lf%8.3lf%8.3lf\n",i,m_molecule.GetAtom(i).GetName(),m_molecule.GetAtom(i).GetResiduePointer()->GetName(),m_molecule.GetAtom(i).GetResiduePointer()->GetChain(),m_molecule.GetAtom(i).GetResiduePointer()->GetOriginalResNumber(),xyz[0],xyz[1],xyz[2]);
  }
  for(i=m_molecule.GetResidue(resid2).GetFirst()+1;i<=m_molecule.GetResidue(resid2).GetLast()+1;i++)
  {
    for(j=0;j<3;j++) 
    {
      xyz[j]=0.0;
      for(k=0;k<3;k++)
      {
        xyz[j]+=m_base_vec[baseid]->m_frame[j][k]*(m_molecule.GetAtom(i).coord()[k]-m_base_vec[baseid]->m_orig[k]);
      }
    }
    fprintf(output,"ATOM  %5d %4s %4s%c%4d    %8.3lf%8.3lf%8.3lf\n",i,m_molecule.GetAtom(i).GetName(),m_molecule.GetAtom(i).GetResiduePointer()->GetName(),m_molecule.GetAtom(i).GetResiduePointer()->GetChain(),m_molecule.GetAtom(i).GetResiduePointer()->GetOriginalResNumber(),xyz[0],xyz[1],xyz[2]);
  }
  fprintf(output,"TER\n");
  fclose(output);
  return;
}

base *RNA_structure::FindBaseObjectRef(char *resn, int resid, char chain){ // new
    int index;
    char nameChar = ' ';
    if (strstr(resn, "A")) nameChar = 'A';
    if (strstr(resn, "C")) nameChar = 'C';
    if (strstr(resn, "G")) nameChar = 'G';
    if (strstr(resn, "T")) nameChar = 'T';
    if (strstr(resn, "U")) nameChar = 'U';

    index = FindBase(nameChar, resid, chain);
    
    if (index == -1) {
        return NULL; // be or not to be ?
        cerr << "Base data not found. " << resn << resid << chain << endl;
        exit(100);
    }
    
    return m_base_vec[index];
}
