# Supplementary material for: Sensitivity of the RNA Structure to Ion Conditions as Probed by Molecular Dynamics Simulations of Common Canonical RNA Duplexes
Source: J Chem Inf Model. 2023 Mar 29;63(7):2133–46. doi: 10.1021/acs.jcim.2c01438 (PMC10091408; doi:10.1021/acs.jcim.2c01438)
Supplement: Supplementary file 2 — ci2c01438_si_002.zip [file ci2c01438_si_002.zip › BPandStacks_SI/theochem/base.cpp]

#include "base.h"
#include <cstring>

base::base()
{
  m_frame = new double*[3];
  m_frame[0]=m_ex;
  m_frame[1]=m_ey;
  m_frame[2]=m_ez;
}

base::~base()
{
  delete[] m_frame;
}

bool base::Set(molecule* mol, int resid)
{
  //check RNA base
  if(IsRNA(mol,resid)==false) return false;
  m_resid = resid;
  m_orig_resid = mol->GetResidue(resid).GetOriginalResNumber();
  m_chain = mol->GetResidue(resid).GetChain();
  char resname[10];
  sscanf(mol->GetResidue(resid).GetName(),"%s",resname);
  if(strlen(resname)!=1) printf("Warning: name of RNA residue is not a single character: %s\n",resname);
  m_resname=resname[0];

//DEBUG info
//printf("reading res %s %d start %d end %d\n",mol->GetResidue(resid).GetName(),resid,mol->GetResidue(resid).GetFirst()+1,mol->GetResidue(resid).GetLast());

  //find origin
  int at;
  char name[8];
  for(at=mol->GetResidue(resid).GetFirst()+1;at<=mol->GetResidue(resid).GetLast()+1;at++)
  {
    sscanf(mol->GetAtom(at).GetName(),"%s",name);
    if(strcmp(name,"C1'")==0) 
    {
      m_orig[0]=mol->GetAtom(at).X();
      m_orig[1]=mol->GetAtom(at).Y();
      m_orig[2]=mol->GetAtom(at).Z();
//DEBUG info
//printf("origin at %d: %lf %lf %lf\n",at,m_orig[0],m_orig[1],m_orig[2]);
      break;
    }
  }

  //find normal vector (i.e. e_z vector)
  FindNormalVec(mol,resid);

  //find e_y vector (along glycosidic bond but orthogonal to the normal one
  int N,aux;
  sscanf(mol->GetResidue(resid).GetName(),"%s",name);
  if((strcmp(name,"G")==0)||(strncmp(name,"RG",2)==0)||(strcmp(name,"A")==0)||(strncmp(name,"RA",2)==0)) //purine
  {
    for(at=mol->GetResidue(resid).GetFirst()+1;at<=mol->GetResidue(resid).GetLast()+1;at++)
    {
      sscanf(mol->GetAtom(at).GetName(),"%s",name);
      if(strcmp(name,"N9")==0) N=at;
      if(strcmp(name,"N3")==0) aux=at;
    }
  }
  else //pyrimidine
  {
    for(at=mol->GetResidue(resid).GetFirst()+1;at<=mol->GetResidue(resid).GetLast()+1;at++)
    {
      sscanf(mol->GetAtom(at).GetName(),"%s",name);
      if(strcmp(name,"N1")==0) N=at;
      if(strcmp(name,"O2")==0) aux=at;
    }
  }
  m_ey[0]=mol->GetAtom(N).X()-m_orig[0];
  m_ey[1]=mol->GetAtom(N).Y()-m_orig[1];
  m_ey[2]=mol->GetAtom(N).Z()-m_orig[2];
  double scal;
  scal=0.0;
  int i;
  for(i=0;i<3;i++) scal+=m_ez[i]*m_ey[i];
  for(i=0;i<3;i++) m_ey[i]-=scal*m_ez[i];
  scal=0.0;
  for(i=0;i<3;i++) scal+=m_ey[i]*m_ey[i];
  scal=sqrt(scal);
  for(i=0;i<3;i++) m_ey[i]/=scal;

  //calculate m_x
  m_ex[0]=m_ey[1]*m_ez[2] - m_ey[2]*m_ez[1];
  m_ex[1]=m_ey[2]*m_ez[0] - m_ey[0]*m_ez[2];
  m_ex[2]=m_ey[0]*m_ez[1] - m_ey[1]*m_ez[0];
  
  //check orientation
  scal=0.0;
  for(i=0;i<3;i++) scal+=m_ex[i]*(mol->GetAtom(aux).coord()[i]-mol->GetAtom(N).coord()[i]);
  if(scal<0.0)
  {
    for(i=0;i<3;i++)
    {
      m_ex[i]=-m_ex[i];
      m_ez[i]=-m_ez[i];
    }
  }

  return true;
}

void base::PrintFrame(FILE* file, int resid, int atid)
{
  fprintf(file,"ATOM  %5d  OR  CRD %5d    %8.3lf%8.3lf%8.3lf\n",atid,resid,m_orig[0],m_orig[1],m_orig[2]);
  fprintf(file,"ATOM  %5d  EX  CRD %5d    %8.3lf%8.3lf%8.3lf\n",atid+1,resid,m_orig[0]+m_ex[0],m_orig[1]+m_ex[1],m_orig[2]+m_ex[2]);
  fprintf(file,"ATOM  %5d  EY  CRD %5d    %8.3lf%8.3lf%8.3lf\n",atid+2,resid,m_orig[0]+m_ey[0],m_orig[1]+m_ey[1],m_orig[2]+m_ey[2]);
  fprintf(file,"ATOM  %5d  EZ  CRD %5d    %8.3lf%8.3lf%8.3lf\n",atid+3,resid,m_orig[0]+m_ez[0],m_orig[1]+m_ez[1],m_orig[2]+m_ez[2]);
  fprintf(file,"TER\n");
  return;
}

void base::PrintFrameToRefOrigin(FILE* file, int resid, int atid, base* ref)
{
  double aux[3];
  aux[0]=m_ez[1]*ref->m_ez[2]-m_ez[2]*ref->m_ez[1];
  aux[1]=m_ez[2]*ref->m_ez[0]-m_ez[0]*ref->m_ez[2];
  aux[2]=m_ez[0]*ref->m_ez[1]-m_ez[1]*ref->m_ez[0];
  fprintf(file,"ATOM  %5d  OR  CRD %5d    %8.3lf%8.3lf%8.3lf\n",atid,resid,ref->m_orig[0],ref->m_orig[1],ref->m_orig[2]);
  fprintf(file,"ATOM  %5d  EX  CRD %5d    %8.3lf%8.3lf%8.3lf\n",atid+1,resid,ref->m_orig[0]+m_ex[0],ref->m_orig[1]+m_ex[1],ref->m_orig[2]+m_ex[2]);
  fprintf(file,"ATOM  %5d  EY  CRD %5d    %8.3lf%8.3lf%8.3lf\n",atid+2,resid,ref->m_orig[0]+m_ey[0],ref->m_orig[1]+m_ey[1],ref->m_orig[2]+m_ey[2]);
  fprintf(file,"ATOM  %5d  EZ  CRD %5d    %8.3lf%8.3lf%8.3lf\n",atid+3,resid,ref->m_orig[0]+m_ez[0],ref->m_orig[1]+m_ez[1],ref->m_orig[2]+m_ez[2]);
  fprintf(file,"ATOM  %5d  NN  CRD %5d    %8.3lf%8.3lf%8.3lf\n",atid+4,resid,ref->m_orig[0]+aux[0],ref->m_orig[1]+aux[1],ref->m_orig[2]+aux[2]);
  fprintf(file,"TER\n");
  return;
}

void base::Euler(base* next, double* r, double* phi, double* theta, double* alpha, double* beta, double* gamma)
{
  //spherical coordinates
  int i;
  *r=0.0;
  double rvec[3];
  for(i=0;i<3;i++) 
  {
    rvec[i]=next->m_orig[i]-m_orig[i];
    *r+=rvec[i]*rvec[i];
  }
  *r=sqrt(*r);
  double scalx,scaly,scalz;
  scalx=scaly=scalz=0.0;
  for(i=0;i<3;i++) 
  {
    scalx+=m_ex[i]*rvec[i]/(*r);
    scaly+=m_ey[i]*rvec[i]/(*r);
    scalz+=m_ez[i]*rvec[i]/(*r);
  }
  *theta=acos(scalz);
  *phi=atan2(scaly,scalx);
  
  //Euler angles
  double scal=0.0;
  for(i=0;i<3;i++) scal+=m_ez[i]*next->m_ez[i];
  *beta=acos(scal);
  double aux[3];
  aux[0]=next->m_ez[1]*m_ez[2]-next->m_ez[2]*m_ez[1];
  aux[1]=next->m_ez[2]*m_ez[0]-next->m_ez[0]*m_ez[2];
  aux[2]=next->m_ez[0]*m_ez[1]-next->m_ez[1]*m_ez[0];
  scal=0.0;
  for(i=0;i<3;i++) scal+=aux[i]*aux[i];
  scal=sqrt(scal);
  for(i=0;i<3;i++) aux[i]/=scal;
  scalx=scaly=0.0;
  for(i=0;i<3;i++) 
  {
    scalx+=aux[i]*m_ex[i];
    scaly+=aux[i]*m_ey[i];
  }
  *alpha=atan2(scaly,scalx);
  scalx=scaly=0.0;
  for(i=0;i<3;i++) 
  {
    scalx+=aux[i]*next->m_ex[i];
    scaly+=aux[i]*next->m_ey[i];
  }
  *gamma=-atan2(scaly,scalx);

  return;
}

void base::GetShift(base* next, double*x, double* y, double* z)
{
  int i;
  double rvec[3];
  for(i=0;i<3;i++)
  {
    rvec[i]=next->m_orig[i]-m_orig[i];
  }
  *x=*y=*z=0.0;
  for(i=0;i<3;i++)
  {
    *x+=m_ex[i]*rvec[i];
    *y+=m_ey[i]*rvec[i];
    *z+=m_ez[i]*rvec[i];
  }
  return;
}

bool base::IsBaseAt(molecule* mol, int atid)
{
  char name[8];
  sscanf(mol->GetAtom(atid).GetName(),"%s",name);
  if(strcmp(name,"N1")==0) return true;
  else if(strcmp(name,"N2")==0) return true;
  else if(strcmp(name,"N3")==0) return true;
  else if(strcmp(name,"N4")==0) return true;
  else if(strcmp(name,"N6")==0) return true;
  else if(strcmp(name,"N7")==0) return true;
  else if(strcmp(name,"N9")==0) return true;
  else if(strcmp(name,"C2")==0) return true;
  else if(strcmp(name,"C4")==0) return true;
  else if(strcmp(name,"C5")==0) return true;
  else if(strcmp(name,"C6")==0) return true;
  else if(strcmp(name,"C8")==0) return true;
  else if(strcmp(name,"O2")==0) return true;
  else if(strcmp(name,"O4")==0) return true;
  else if(strcmp(name,"O6")==0) return true;
  else if(strcmp(name,"H1")==0) return true;
  else if(strcmp(name,"H21")==0) return true;
  else if(strcmp(name,"H22")==0) return true;
  else if(strcmp(name,"H3")==0) return true;
  else if(strcmp(name,"H41")==0) return true;
  else if(strcmp(name,"H42")==0) return true;
  else if(strcmp(name,"H5")==0) return true;
  else if(strcmp(name,"H6")==0) return true;
  else if(strcmp(name,"H61")==0) return true;
  else if(strcmp(name,"H62")==0) return true;
  else if(strcmp(name,"H8")==0) return true;
  else return false;
}

void base::FindNormalVec(molecule* mol, int resid)
{
  int at;
  double x,y,z,x2,y2,z2,xy,xz,yz;
  x=y=z=x2=y2=z2=xy=xz=yz=0.0;
//printf("DEBUG: resid %d\n",resid);
  int n=0;
  for(at=mol->GetResidue(resid).GetFirst()+1;at<=mol->GetResidue(resid).GetLast()+1;at++)
  {
    if(IsBaseAt(mol,at)==true)
    {
//printf("DEBUG: atom %d %s\n",at,mol->GetAtom(at).GetName());
//      x2+=mol->GetAtom(at).X()*mol->GetAtom(at).X();
//      y2+=mol->GetAtom(at).Y()*mol->GetAtom(at).Y();
//      z2+=mol->GetAtom(at).Z()*mol->GetAtom(at).Z();
//      xy+=mol->GetAtom(at).X()*mol->GetAtom(at).Y();
//      xz+=mol->GetAtom(at).X()*mol->GetAtom(at).Z();
//      yz+=mol->GetAtom(at).Y()*mol->GetAtom(at).Z();
      x+=mol->GetAtom(at).X();
      y+=mol->GetAtom(at).Y();
      z+=mol->GetAtom(at).Z();
      n++;
    }
  }
  x/=(double)n;
  y/=(double)n;
  z/=(double)n;
  for(at=mol->GetResidue(resid).GetFirst()+1;at<=mol->GetResidue(resid).GetLast()+1;at++)
  {
    if(IsBaseAt(mol,at)==true)
    {
      x2+=(mol->GetAtom(at).X()-x)*(mol->GetAtom(at).X()-x);
      y2+=(mol->GetAtom(at).Y()-y)*(mol->GetAtom(at).Y()-y);
      z2+=(mol->GetAtom(at).Z()-z)*(mol->GetAtom(at).Z()-z);
      xy+=(mol->GetAtom(at).X()-x)*(mol->GetAtom(at).Y()-y);
      xz+=(mol->GetAtom(at).X()-x)*(mol->GetAtom(at).Z()-z);
      yz+=(mol->GetAtom(at).Y()-y)*(mol->GetAtom(at).Z()-z);

    }
  }
  double detx,dety,detz;
  double k,l,m,A;
  detx=y2*z2-yz*yz;
  dety=x2*z2-xz*xz;
  detz=x2*y2-xy*xy;
  if((detx>dety)&&(detx>detz))
  {
    k=1.0;
    l=(yz*xz-xy*z2)/detx;
    m=(xy*yz-y2*xz)/detx;
  }
  else if(dety>detz)
  {
    k=(xz*yz-xy*z2)/dety;
    l=1.0;
    m=(xy*xz-x2*yz)/dety;
  }
  else
  {
    k=(xy*yz-xz*y2)/detz;
    l=(xz*xy-x2*yz)/detz;
    m=1.0;
  }    
/*  A=det(x2,xy,xz,xy,y2,yz,xz,yz,z2);
  k=det(-x,xy,xz,-y,y2,yz,-z,yz,z2)/A;
  l=det(x2,-x,xz,xy,-y,yz,xz,-z,z2)/A;
  m=det(x2,xy,-x,xy,y2,-y,xz,yz,-z)/A;
printf("DEBUG: %lf %lf %lf %lf %lf %lf %lf %lf %lf\n",x2,y2,z2,xy,xz,yz,x,y,z);
printf("DEBUG: A k l m: %lf %lf %lf %lf\n",A,k,l,m);*/
  A=sqrt(k*k+l*l+m*m);
  m_ez[0]=k/A;
  m_ez[1]=l/A;
  m_ez[2]=m/A;
  return;
}

double base::det(double xx, double xy, double xz, double yx, double yy, double yz, double zx, double zy, double zz)
{
  return xx*yy*zz + xz*yx*zy + xy*yz*zx - xz*yy*zx - xx*yz*zy - xy*yx*zz;
}

bool base::IsRNA(molecule* mol, int resid)
{
  int  nt[24]={0,0,0,0,0,0,0,0,0,0,0,0,0,0,0,0,0,0,0,0,0,0,0,0};
  int ade[24]={1,1,1,1,1,1,1,1,1,1,1,1,1,1,1,0,0,1,1,1,0,0,0,1};
  int gua[24]={1,1,1,1,1,1,1,1,1,1,1,1,1,1,1,1,0,0,1,1,0,0,1,1};
  int cyt[24]={1,1,1,1,1,1,1,1,1,1,1,1,1,1,1,0,1,0,0,0,1,0,0,0};
  int ura[24]={1,1,1,1,1,1,1,1,1,1,1,1,1,1,1,0,0,0,0,0,1,1,0,0};

  if((resid<1)||(resid>mol->GetResiduesNumber())) return false;
  int at;
  char name[8];
  char resname[8];
  sscanf(mol->GetResidue(resid).GetName(),"%s",name);
  if((strcmp(name,"C")!=0)&&(strcmp(name,"A")!=0)&&(strcmp(name,"G")!=0)&&(strcmp(name,"U")!=0)&&(strncmp(name,"RC",2)!=0)&&(strncmp(name,"RA",2)!=0)&&(strncmp(name,"RG",2)!=0)&&(strncmp(name,"RU",2)!=0)) return false;
  strcpy(resname,name);
//printf("DEBUG: res %d from %d to %d\n",mol->GetResidue(resid).GetOriginalResNumber(),mol->GetResidue(resid).GetFirst()+1,mol->GetResidue(resid).GetLast()+1);
  for(at=mol->GetResidue(resid).GetFirst()+1;at<=mol->GetResidue(resid).GetLast()+1;at++)
  {
    sscanf(mol->GetAtom(at).GetName(),"%s",name);
    if(strcmp(name,"O5'")==0) nt[0]=1;
    else if(strcmp(name,"C5'")==0) nt[1]=1;
    else if(strcmp(name,"C4'")==0) nt[2]=1;
    else if(strcmp(name,"O4'")==0) nt[3]=1;
    else if(strcmp(name,"C2'")==0) nt[4]=1;
    else if(strcmp(name,"C3'")==0) nt[5]=1;
    else if(strcmp(name,"C1'")==0) nt[6]=1;
    else if(strcmp(name,"O3'")==0) nt[7]=1;
    else if(strcmp(name,"O2'")==0) nt[8]=1;
    else if(strcmp(name,"N1")==0) nt[9]=1;
    else if(strcmp(name,"N3")==0) nt[10]=1;
    else if(strcmp(name,"C2")==0) nt[11]=1;
    else if(strcmp(name,"C4")==0) nt[12]=1;
    else if(strcmp(name,"C5")==0) nt[13]=1;
    else if(strcmp(name,"C6")==0) nt[14]=1;
    else if(strcmp(name,"N2")==0) nt[15]=1;
    else if(strcmp(name,"N4")==0) nt[16]=1;
    else if(strcmp(name,"N6")==0) nt[17]=1;
    else if(strcmp(name,"N7")==0) nt[18]=1;
    else if(strcmp(name,"N9")==0) nt[19]=1;
    else if(strcmp(name,"O2")==0) nt[20]=1;
    else if(strcmp(name,"O4")==0) nt[21]=1;
    else if(strcmp(name,"O6")==0) nt[22]=1;
    else if(strcmp(name,"C8")==0) nt[23]=1;
    else if((strncmp(name,"H",1)!=0)&&(strcmp(name,"O1P")!=0)&&(strcmp(name,"O2P")!=0)&&(strcmp(name,"O3P")!=0)&&(strcmp(name,"OP1")!=0)&&(strcmp(name,"OP2")!=0)&&(strcmp(name,"OP3")!=0)&&(strcmp(name,"P")!=0)) printf("Warning: unknown atom %s %d in suspected RNA residue %s %d\n",name,at,resname,mol->GetResidue(resid).GetOriginalResNumber());
  }
  bool a=true;
  bool g=true;
  bool c=true;
  bool u=true;
  for(at=0;at<24;at++)
  {
    if(nt[at]!=ade[at]) a=false;
    if(nt[at]!=gua[at]) g=false;
    if(nt[at]!=ura[at]) u=false;
    if(nt[at]!=cyt[at]) c=false;
  }
  if((a==true)||(g==true)||(u==true)||(c==true)) return true;
  else return false;
/*
  char name[8];
  int at;
  bool O2=false;
  int base=0;
  bool C1=false;
  if((resid<1)||(resid>mol->GetResiduesNumber())) return false;
  sscanf(mol->GetResidue(resid).GetName(),"%s",name);
  if((strncmp(name,"C",1)==0)||(strncmp(name,"A",1)==0)||(strncmp(name,"G",1)==0)||(strncmp(name,"U",1)==0)||(strncmp(name,"RC",2)==0)||(strncmp(name,"RA",2)==0)||(strncmp(name,"RG",2)==0)||(strncmp(name,"RU",2)==0))
  {
    for(at=mol->GetResidue(resid).GetFirst()+1;at<=mol->GetResidue(resid).GetLast()+1;at++)
    {
      sscanf(mol->GetAtom(at).GetName(),"%s",name);
      if(strcmp(name,"O2'")==0) O2=true;
      else if(strcmp(name,"N1")==0) base++;
      else if(strcmp(name,"N2")==0) base++;
      else if(strcmp(name,"N3")==0) base++;
      else if(strcmp(name,"N4")==0) base++;
      else if(strcmp(name,"N6")==0) base++;
      else if(strcmp(name,"N7")==0) base++;
      else if(strcmp(name,"N9")==0) base++;
      else if(strcmp(name,"C2")==0) base++;
      else if(strcmp(name,"C4")==0) base++;
      else if(strcmp(name,"C5")==0) base++;
      else if(strcmp(name,"C6")==0) base++;
      else if(strcmp(name,"C8")==0) base++;
      else if(strcmp(name,"H1")==0) base++;
      else if(strcmp(name,"H21")==0) base++;
      else if(strcmp(name,"H22")==0) base++;
      else if(strcmp(name,"H3")==0) base++;
      else if(strcmp(name,"H41")==0) base++;
      else if(strcmp(name,"H42")==0) base++;
      else if(strcmp(name,"H5")==0) base++;
      else if(strcmp(name,"H6")==0) base++;
      else if(strcmp(name,"H61")==0) base++;
      else if(strcmp(name,"H62")==0) base++;
      else if(strcmp(name,"H8")==0) base++;
      else if(strcmp(name,"C1'")==0) C1=true;
    }
    if((O2==true)&&(base>=3)&&(C1==true)) return true;
    return false;
  }
  else return false;
*/
}
