# Supplementary material for: Sensitivity of the RNA Structure to Ion Conditions as Probed by Molecular Dynamics Simulations of Common Canonical RNA Duplexes
Source: J Chem Inf Model. 2023 Mar 29;63(7):2133–46. doi: 10.1021/acs.jcim.2c01438 (PMC10091408; doi:10.1021/acs.jcim.2c01438)
Supplement: Supplementary file 2 — ci2c01438_si_002.zip [file ci2c01438_si_002.zip › BPandStacks_SI/theochem/Makefile_theochem]

all: clean suite.o quaternion.o base.o RNA_structure.o mask.o atom.o residue.o molecule.o
	ar rv theochem.a suite.o quaternion.o base.o RNA_structure.o mask.o atom.o residue.o molecule.o
	ranlib theochem.a
	rm -f suite.o quaternion.o base.o RNA_structure.o mask.o atom.o residue.o molecule.o 

clean:
	rm -f *.gch *.o theochem.a

molecule.o: molecule.cpp molecule.h
	c++ -g -c  molecule.cpp molecule.h

atom.o: atom.cpp atom.h
	c++ -g -c  atom.cpp atom.h

residue.o: residue.cpp residue.h
	c++ -g -c  residue.cpp residue.h

mask.o: mask.cpp mask.h
	c++ -g -c  mask.cpp mask.h 

base.o: base.cpp base.h
	c++ -g -c base.cpp base.h

quaternion.o: quaternion.cpp quaternion.h
	c++ -g -c quaternion.cpp quaternion.h

suite.o: suite.cpp suite.h
	c++ -g -c suite.cpp suite.h

RNA_structure.o: RNA_structure.cpp RNA_structure.h
	c++ -g -c RNA_structure.cpp RNA_structure.h
