# Supplementary material for: Sensitivity of the RNA Structure to Ion Conditions as Probed by Molecular Dynamics Simulations of Common Canonical RNA Duplexes
Source: J Chem Inf Model. 2023 Mar 29;63(7):2133–46. doi: 10.1021/acs.jcim.2c01438 (PMC10091408; doi:10.1021/acs.jcim.2c01438)
Supplement: Supplementary file 2 — ci2c01438_si_002.zip [file ci2c01438_si_002.zip › BPandStacks_SI/theochem/RNA_structure.h]

#if !defined(RNA_STRUCTURE_H_CLASS)
#define RNA_STRUCTURE_H_CLASS

#include "molecule.h"
#include "base.h"
#include "quaternion.h"
#include "suite.h"
#include <cstring>
#include <cstdio>
#include <vector>
#include <map>
using std::multimap;
using std::vector;

class RNA_structure
{
//public methods
public:
  RNA_structure();
  ~RNA_structure();
  void Set_base_frames(char* pdb_name, char* required_method = NULL, double resolution_limit = -1.0);
  void ReadInteractions(char* interactions_name);
  void PrintBPsteps();
  void PrintBasePairs();
  void Print_base_frames();
  void PrintBPstepStructure(int id1, char ch1, int id2, char ch2, char* name);
    
  base *FindBaseObjectRef(char *resn, int resid, char chain); // new

//private methods
private:
  bool AreConnected(int resid_5tail, int resid_3tail);
  bool AformStack(int baseid_5tail, int baseid_3tail);
  bool AformStackGU(int baseid_5tail, int baseid_3tail);
  int FindBase(char resn, int resid, char chain);

//variables
private:
  molecule          m_molecule;
  char              m_method[256];
  double            m_resolution;
  char              m_pdb_name[256];
  vector<base*>     m_base_vec;
  multimap<int,int> m_s33;
  multimap<int,int> m_s35;
  multimap<int,int> m_s53;
  multimap<int,int> m_s55;
  multimap<int,int> m_cWW;
  multimap<int,int> m_cWH;
  multimap<int,int> m_cWS;
  multimap<int,int> m_cHH;
  multimap<int,int> m_cHS;
  multimap<int,int> m_cSS;
  multimap<int,int> m_tWW;
  multimap<int,int> m_tWH;
  multimap<int,int> m_tWS;
  multimap<int,int> m_tHH;
  multimap<int,int> m_tHS;
  multimap<int,int> m_tSS;
};

#endif //!defined(RNA_STRUCTURE_H_CLASS)
