# Supplementary material for: Sensitivity of the RNA Structure to Ion Conditions as Probed by Molecular Dynamics Simulations of Common Canonical RNA Duplexes
Source: J Chem Inf Model. 2023 Mar 29;63(7):2133–46. doi: 10.1021/acs.jcim.2c01438 (PMC10091408; doi:10.1021/acs.jcim.2c01438)
Supplement: Supplementary file 2 — ci2c01438_si_002.zip [file ci2c01438_si_002.zip › BPandStacks_SI/theochem/quaternion.cpp]

#include "quaternion.h"

quaternion::quaternion()
{
  // default is identity
  m_r=1;
  m_x=m_y=m_z=0;
}

quaternion::quaternion(const quaternion &cpy)
{
  m_r=cpy.m_r;
  m_x=cpy.m_x;
  m_y=cpy.m_y;
  m_z=cpy.m_z;
}

quaternion::~quaternion()
{
}

quaternion& quaternion::operator=(const quaternion &other)
{
  if(this != &other)
  {
    m_r=other.m_r;
    m_x=other.m_x;
    m_y=other.m_y;
    m_z=other.m_z;
  }
  return *this;
}

quaternion quaternion::operator*(const quaternion next)
{
  quaternion result;
  result.m_r = this->m_r*next.m_r - this->m_x*next.m_x - this->m_y*next.m_y - this->m_z*next.m_z;
  result.m_x = this->m_r*next.m_x + this->m_x*next.m_r + this->m_y*next.m_z - this->m_z*next.m_y;
  result.m_y = this->m_r*next.m_y - this->m_x*next.m_z + this->m_y*next.m_r + this->m_z*next.m_x;
  result.m_z = this->m_r*next.m_z + this->m_x*next.m_y - this->m_y*next.m_x + this->m_z*next.m_r;
  return result;
}

quaternion quaternion::inv()
{
  quaternion result;
  result.m_r = this->m_r;
  result.m_x = -this->m_x;
  result.m_y = -this->m_y;
  result.m_z = -this->m_z;
  return result;
}

void quaternion::Renormalize()
{
  double norm=sqrt(m_r*m_r + m_x*m_x + m_y*m_y + m_z*m_z);
  m_r/=norm;
  m_x/=norm;
  m_y/=norm;
  m_z/=norm;
  return;
}

void quaternion::Set(base* ref, base* next)
{
  //allocate rot. matrix R
  double** R;
  R = new double*[3];
  int i,j,k;
  for(i=0;i<3;i++) R[i] = new double[3];

  //calculate R
  for(i=0;i<3;i++)
  {
    for(j=0;j<3;j++)
    {
      R[i][j]=0.0;
      for(k=0;k<3;k++) R[i][j]+=ref->m_frame[i][k]*next->m_frame[j][k];
    }
  }

  //calculate quaternion from rot. matrix
  m_r = sqrt(1+R[0][0]+R[1][1]+R[2][2])/2;
  m_x = (R[2][1]-R[1][2])/(4*m_r);
  m_y = (R[0][2]-R[2][0])/(4*m_r);
  m_z = (R[1][0]-R[0][1])/(4*m_r);

  //deallocate rot matrix R
  for(i=0;i<3;i++) delete[] R[i];
  delete[] R;
  return;
}
