# Supplementary material for: Sensitivity of the RNA Structure to Ion Conditions as Probed by Molecular Dynamics Simulations of Common Canonical RNA Duplexes
Source: J Chem Inf Model. 2023 Mar 29;63(7):2133–46. doi: 10.1021/acs.jcim.2c01438 (PMC10091408; doi:10.1021/acs.jcim.2c01438)
Supplement: Supplementary file 2 — ci2c01438_si_002.zip [file ci2c01438_si_002.zip › BPandStacks_SI/theochem/base.h]

#if !defined(BASE_H_CLASS)
#define BASE_H_CLASS

#include "molecule.h"

class base
{
friend class quaternion;
friend class RNA_structure;

//public methods
public:
  base();
  ~base();
  bool Set(molecule* mol, int resid);
  void PrintFrame(FILE* file, int resid, int atid);
  void PrintFrameToRefOrigin(FILE* file, int resid, int atid, base* ref);
  int  GetResID() {return m_resid;};
  int  GetOrigResID() {return m_orig_resid;};
  char GetChain() {return m_chain;};
  char GetResName() {return m_resname;};
  void Euler(base* next, double* r, double* phi, double* theta, double* alpha, double* beta, double* gamma);
  void GetShift(base* next, double* x, double* y, double* z);

//private methods
private:
  bool   IsBaseAt(molecule* mol, int atid);
  void   FindNormalVec(molecule* mol, int resid);
  double det(double xx, double xy, double xz, double yx, double yy, double yz, double zx, double zy, double zz);
  virtual bool IsRNA(molecule* mol, int resid);

//variables
private:
  int    m_resid;
  int    m_orig_resid;
  char   m_resname;
  char   m_chain;
  double m_orig[3];
  double m_ex[3];
  double m_ey[3];
  double m_ez[3];
  double **m_frame;
};

#endif //!defined(BASE_H_CLASS)
