# Supplementary material for: Sensitivity of the RNA Structure to Ion Conditions as Probed by Molecular Dynamics Simulations of Common Canonical RNA Duplexes
Source: J Chem Inf Model. 2023 Mar 29;63(7):2133–46. doi: 10.1021/acs.jcim.2c01438 (PMC10091408; doi:10.1021/acs.jcim.2c01438)
Supplement: Supplementary file 2 — ci2c01438_si_002.zip [file ci2c01438_si_002.zip › BPandStacks_SI/geometry/Makefile_geometry]

all: clean Point.o Vector.o Polygon.o Plane.o AuxGeometryFunctions.o
	ar rv geometry.a Point.o Vector.o Polygon.o Plane.o AuxGeometryFunctions.o
	ranlib geometry.a
	rm -f Point.o Vector.o Plane.o Polygon.o AuxGeometryFunctions.o

clean:
	rm -f *.gch *.o geometry.a

AuxGeometryFunctions.o: AuxGeometryFunctions.cpp AuxGeometryFunctions.hpp Plane.hpp Point.hpp Vector.hpp Polygon.hpp   
	c++ -g -c -std=c++11 AuxGeometryFunctions.cpp

Plane.o: Plane.cpp Plane.hpp Point.hpp Vector.hpp Polygon.hpp AuxGeometryFunctions.hpp
	c++ -g -c -std=c++11 Plane.cpp

Polygon.o: Polygon.cpp Polygon.hpp Point.hpp AuxGeometryFunctions.hpp
	c++ -g -c -std=c++11 Polygon.cpp

Vector.o: Vector.cpp Vector.hpp
	c++ -g -c -std=c++11 Vector.cpp

Point.o: Point.cpp Point.hpp
	c++ -g -c -std=c++11 Point.cpp 
