# Supplementary material for: Sensitivity of the RNA Structure to Ion Conditions as Probed by Molecular Dynamics Simulations of Common Canonical RNA Duplexes
Source: J Chem Inf Model. 2023 Mar 29;63(7):2133–46. doi: 10.1021/acs.jcim.2c01438 (PMC10091408; doi:10.1021/acs.jcim.2c01438)
Supplement: Supplementary file 2 — ci2c01438_si_002.zip [file ci2c01438_si_002.zip › BPandStacks_SI/geometry/Plane.hpp]

//  Plane.hpp
//  StackingPairing
//
//  Created by Tomáš Kühr on 21/11/2018.

#ifndef Plane_hpp
#define Plane_hpp

#include "Plane.hpp"
#include "Point.hpp"
#include "Polygon.hpp"
#include "Vector.hpp"

class Plane{
public:
    Point origin;
    Vector normal;

    Plane();
    Plane(Point o, Vector normal);
    Plane(Point points[], int count);
    Plane(Polygon *p);
    
    char *ToString();
};

#endif /* Plane_hpp */
