# Supplementary material for: Sensitivity of the RNA Structure to Ion Conditions as Probed by Molecular Dynamics Simulations of Common Canonical RNA Duplexes
Source: J Chem Inf Model. 2023 Mar 29;63(7):2133–46. doi: 10.1021/acs.jcim.2c01438 (PMC10091408; doi:10.1021/acs.jcim.2c01438)
Supplement: Supplementary file 2 — ci2c01438_si_002.zip [file ci2c01438_si_002.zip › BPandStacks_SI/geometry/AuxGeometryFunctions.hpp]

//  AuxGeometryFunctions.hpp
//  StackingPairing
//
//  Created by Tomáš Kühr on 07/11/2018.


#ifndef AuxGeometryFunctions_hpp
#define AuxGeometryFunctions_hpp

#include "Plane.hpp"
#include "Point.hpp"
#include "Polygon.hpp"
#include "Vector.hpp"

double absValue(double x);
double DotProduct(Vector u, Vector v);
Vector CrossProduct(Vector u, Vector v);
Vector operator-(Point A, Point B);
Vector operator+(Vector u, Vector v);
Vector operator-(Vector u, Vector v);
Point operator+(Point p, Vector v);
Vector operator*(double t, Vector u);
double Angle(Vector u, Vector v);
//double DirectedAngleInPlane(Vector u, Vector v, Vector normal); // unused

double SignedDistance(Plane p, Point x);
Point Projection(Plane p, Point x);
Polygon *Projection(Plane p, Polygon *poly);

int JarvisFirstIndex(Point data[], int count, Vector normal);
Polygon *CreateConvexPlanarPolygon(Point data[], int count);

Point LinePlaneIntersect(Point A, Point B, Plane alpha);
Polygon *AbovePlaneCut(Polygon *poly, Plane cutPlane);
Polygon *IntersectionOfConvexPolygons(Polygon *first, Polygon *second, Plane p);

void GetDirectionInPlaneAux(Vector normal, Vector from, double cosine, Vector *firstSol, Vector *secondSol);
void GetDirectionInPlane(Plane p, double angleDeg, Vector from, Vector *firstSol, Vector *secondSol);

#endif /* AuxGeometryFunctions_hpp */
