# Supplementary material for: Sensitivity of the RNA Structure to Ion Conditions as Probed by Molecular Dynamics Simulations of Common Canonical RNA Duplexes
Source: J Chem Inf Model. 2023 Mar 29;63(7):2133–46. doi: 10.1021/acs.jcim.2c01438 (PMC10091408; doi:10.1021/acs.jcim.2c01438)
Supplement: Supplementary file 2 — ci2c01438_si_002.zip [file ci2c01438_si_002.zip › BPandStacks_SI/geometry/Point.hpp]

//  Point.hpp
//  StackingPairing
//
//  Created by Tomáš Kühr on 07/11/2018.

#ifndef Point_hpp
#define Point_hpp

class Point{
public:
    double x;
    double y;
    double z;
    
    Point();
    Point(double x, double y, double z);
    
    char *ToString();
};

#endif /* Point_hpp */
