# Supplementary material for: Sensitivity of the RNA Structure to Ion Conditions as Probed by Molecular Dynamics Simulations of Common Canonical RNA Duplexes
Source: J Chem Inf Model. 2023 Mar 29;63(7):2133–46. doi: 10.1021/acs.jcim.2c01438 (PMC10091408; doi:10.1021/acs.jcim.2c01438)
Supplement: Supplementary file 2 — ci2c01438_si_002.zip [file ci2c01438_si_002.zip › BPandStacks_SI/geometry/Polygon.hpp]

//  Polygon.hpp
//  StackingPairing
//
//  Created by Tomáš Kühr on 21/11/2018.

#ifndef Polygon_hpp
#define Polygon_hpp

#include "Point.hpp"

class Polygon{
    Point *points;
    int count;
    
public:
    Polygon(Point data[], int count);
    Point IthPoint(int i);
    int Count();
    Point Center();
    double Area();
    ~Polygon();
    char *ToString();
};

#endif /* Polygon_hpp */
