# Supplementary material for: Sensitivity of the RNA Structure to Ion Conditions as Probed by Molecular Dynamics Simulations of Common Canonical RNA Duplexes
Source: J Chem Inf Model. 2023 Mar 29;63(7):2133–46. doi: 10.1021/acs.jcim.2c01438 (PMC10091408; doi:10.1021/acs.jcim.2c01438)
Supplement: Supplementary file 2 — ci2c01438_si_002.zip [file ci2c01438_si_002.zip › BPandStacks_SI/geometry/Vector.cpp]

//  Vector.cpp
//  StackingPairing
//
//  Created by Tomáš Kühr on 07/11/2018.

#include <cstdlib>
#include <cstdio>
#include <cmath>
#include <iostream>

#include "Vector.hpp"

Vector::Vector(){
    this->x = 0;
    this->y = 0;
    this->z = 0;
}

Vector::Vector(double x, double y, double z){
    this->x = x;
    this->y = y;
    this->z = z;
}

double Vector::Length(){
    return sqrt(x*x + y*y + z*z);
}

void Vector::Resize(double length){
    double currentLength = this->Length();
    
    if (currentLength == 0){
        std::cerr << "Zero vector can not be resized. \n";
        exit(5);
    }
    
    this->x *= length / currentLength;
    this->y *= length / currentLength;
    this->z *= length / currentLength;
}

void Vector::Reverse(){
    this->x = - this->x;
    this->y = - this->y;
    this->z = - this->z;
}

char *Vector::ToString(){
    int length;
    char *output;
    length = snprintf(NULL, 0, "<%g, %g, %g>\n", x, y, z);
    output = new char[length+1];
    sprintf(output, "<%g, %g, %g>\n", x, y, z);
    return output;
}
