# Supplementary material for: Sensitivity of the RNA Structure to Ion Conditions as Probed by Molecular Dynamics Simulations of Common Canonical RNA Duplexes
Source: J Chem Inf Model. 2023 Mar 29;63(7):2133–46. doi: 10.1021/acs.jcim.2c01438 (PMC10091408; doi:10.1021/acs.jcim.2c01438)
Supplement: Supplementary file 2 — ci2c01438_si_002.zip [file ci2c01438_si_002.zip › BPandStacks_SI/geometry/Point.cpp]

//  Point.cpp
//  StackingPairing
//
//  Created by Tomáš Kühr on 07/11/2018.

#include <cstdlib>
#include <cstdio>

#include "Point.hpp"

Point::Point(){
    this->x = 0;
    this->y = 0;
    this->z = 0;
}

Point::Point(double x, double y, double z){
    this->x = x;
    this->y = y;
    this->z = z;
}

char *Point::ToString(){
    int length;
    char *output;
    length = snprintf(NULL, 0, "(%g, %g, %g)\n", x, y, z);
    output = new char[length+1]; 
    sprintf(output, "(%g, %g, %g)\n", x, y, z);
    return output;
}
