# Supplementary material for: Sensitivity of the RNA Structure to Ion Conditions as Probed by Molecular Dynamics Simulations of Common Canonical RNA Duplexes
Source: J Chem Inf Model. 2023 Mar 29;63(7):2133–46. doi: 10.1021/acs.jcim.2c01438 (PMC10091408; doi:10.1021/acs.jcim.2c01438)
Supplement: Supplementary file 2 — ci2c01438_si_002.zip [file ci2c01438_si_002.zip › BPandStacks_SI/geometry/Polygon.cpp]

//  Polygon.cpp
//  StackingPairing
//
//  Created by Tomáš Kühr on 21/11/2018.

#include <cstdlib>
#include <cstdio>
#include <cstring>
#include <iostream>

#include "AuxGeometryFunctions.hpp"
#include "Polygon.hpp"

Polygon::Polygon(Point data[], int count){
    if (3 <= count) {
        points = new Point[count];
        for (int i = 0; i < count; i++){
            points[i] = data[i];
        }
        this->count = count;
    } else {
        std::cerr << "Not enough points. (Polygon) \n";
        exit(2);
    }
}

Point Polygon::IthPoint(int i){
    if (i < 0 || count <= i){
        std::cerr << "Index out of range. (Polygon) \n";
        exit(2);
    }
    return points[i];
}

int Polygon::Count(){
    return count;
}

Point Polygon::Center(){
    double centerX = 0, centerY = 0, centerZ = 0;
    
    for (int i = 0; i < count; i++){
        Point ith = IthPoint(i);
        centerX += ith.x;
        centerY += ith.y;
        centerZ += ith.z;
    }
    return Point(centerX/count, centerY/count, centerZ/count);
}

double Polygon::Area(){
    double output = 0;
    Point center = Center();
    
    for (int i = 0; i < count - 1; i++){
        output += 0.5 * CrossProduct(IthPoint(i) - center, IthPoint(i+1) - center).Length();
    }
    output += 0.5 * CrossProduct(IthPoint(count-1) - center, IthPoint(0) - center).Length();
    
    return output;
}

Polygon::~Polygon(){
    delete[] points;
}

char *Polygon::ToString(){
    int length;
    char *pointStrings[count];
    char *output;
    
    length = snprintf(NULL, 0, "Polygon: \n area: %g\n count: %i\n points: \n", Area(), count);
    for (int i = 0; i < count; i++){
        pointStrings[i] = points[i].ToString();
        length += strlen(pointStrings[i]) + 1;
    }
    
    output = new char[length+1];
    sprintf(output, "Polygon: \n area: %g\n count: %i\n points: \n", Area(), count);
    for (int i = 0; i < count; i++){
        strcat(output, "\t");
        strcat(output, pointStrings[i]);
        delete[] pointStrings[i];
    }
    
    return output;
}
