# Supplementary material for: Sensitivity of the RNA Structure to Ion Conditions as Probed by Molecular Dynamics Simulations of Common Canonical RNA Duplexes
Source: J Chem Inf Model. 2023 Mar 29;63(7):2133–46. doi: 10.1021/acs.jcim.2c01438 (PMC10091408; doi:10.1021/acs.jcim.2c01438)
Supplement: Supplementary file 2 — ci2c01438_si_002.zip [file ci2c01438_si_002.zip › BPandStacks_SI/geometry/Plane.cpp]

//  Plane.cpp
//  StackingPairing
//
//  Created by Tomáš Kühr on 21/11/2018.

#include <cstdlib>
#include <cstdio>
#include <cstring>
#include <iostream>

#include "AuxGeometryFunctions.hpp"
#include "Plane.hpp"

Plane::Plane(){
    this->origin = Point();
    this->normal = Vector(0,0,1);
}

Plane::Plane(Point origin, Vector normal){
    normal.Resize(1);
    this->origin = origin;
    this->normal = normal;
}

// algorithm by Emil Ernerfeldt
// (https://www.ilikebigbits.com/2015_03_04_plane_from_points.html)
// for further improvement see also
// https://www.ilikebigbits.com/2017_09_25_plane_from_points_2.html
Plane::Plane(Point points[], int count){
    if (count < 3){
        std::cerr<< "Not enough points to define a plane. \n";
        exit(1);
    }
    
    double x = 0, y = 0, z = 0;
    for (int i = 0; i < count; i++){
        x += points[i].x;
        y += points[i].y;
        z += points[i].z;
    }
    Point center = Point(x/count, y/count, z/count);
    
    double xx = 0, xy = 0, xz = 0, yy = 0, yz = 0, zz = 0; // symmetries excluded
    for (int i = 0; i < count; i++){
        Vector r = points[i] - center;
        xx += r.x * r.x;
        xy += r.x * r.y;
        xz += r.x * r.z;
        yy += r.y * r.y;
        yz += r.y * r.z;
        zz += r.z * r.z;
    }
    
    double detX = yy * zz - yz * yz;
    double detY = xx * zz - xz * xz;
    double detZ = yy * xx - xy * xy;
    
    double detMax = detX;
    if (detMax < detY) detMax = detY;
    if (detMax < detZ) detMax = detZ;
    
    if (detMax <= 0.0){
        std::cerr << "The points don't span a plane. \n";
        exit(1);
    }
    
    if (detMax == detX){
        this->normal = Vector(detX, xz*yz - xy*zz, xy*yz - xz*yy);
    } else if (detMax == detY){
        this->normal = Vector(xz*yz - xy*zz, detY, xy*xz - yz*xx);
    } else {
        this->normal = Vector(xy*yz - xz*yy, xy*xz - yz*xx, detZ);
    }
    this->origin = center;
}

// algorithm by Emil Ernerfeldt
// (https://www.ilikebigbits.com/2015_03_04_plane_from_points.html)
// for further improvement see also
// https://www.ilikebigbits.com/2017_09_25_plane_from_points_2.html
Plane::Plane(Polygon *p){
    double x = 0, y = 0, z = 0;
    int count = p->Count();
    if (count < 3){
        std::cerr<< "Not enough points to define a plane. \n";
        exit(1);
    }
    
    for (int i = 0; i < count; i++){
        x += p->IthPoint(i).x;
        y += p->IthPoint(i).y;
        z += p->IthPoint(i).z;
    }
    Point center = Point(x/count, y/count, z/count);
    
    double xx = 0, xy = 0, xz = 0, yy = 0, yz = 0, zz = 0; // symmetries excluded
    for (int i = 0; i < count; i++){
        Vector r = p->IthPoint(i) - center;
        xx += r.x * r.x;
        xy += r.x * r.y;
        xz += r.x * r.z;
        yy += r.y * r.y;
        yz += r.y * r.z;
        zz += r.z * r.z;
    }
    
    double detX = yy * zz - yz * yz;
    double detY = xx * zz - xz * xz;
    double detZ = yy * xx - xy * xy;
    
    double detMax = detX;
    if (detMax < detY) detMax = detY;
    if (detMax < detZ) detMax = detZ;
    
    if (detMax <= 0.0){
        std::cerr<< "The points don't span a plane. \n";
        exit(1);
    }
    
    if (detMax == detX){
        this->normal = Vector(detX, xz*yz - xy*zz, xy*yz - xz*yy);
    } else if (detMax == detY){
        this->normal = Vector(xz*yz - xy*zz, detY, xy*xz - yz*xx);
    } else {
        this->normal = Vector(xy*yz - xz*yy, xy*xz - yz*xx, detZ);
    }
    this->origin = center;
}

char *Plane::ToString(){
    int length = strlen("Plane: \n origin:  normal: ");
    char *output;
    char *orString = this->origin.ToString();
    char *noString = this->normal.ToString();
    length += strlen(orString) + strlen(noString);
    output = new char[length+1];
    sprintf(output, "Plane: \n origin: %s normal: %s", orString, noString);
    delete[] orString;
    delete[] noString;
    return output;
}
