# Supplementary material for: Sensitivity of the RNA Structure to Ion Conditions as Probed by Molecular Dynamics Simulations of Common Canonical RNA Duplexes
Source: J Chem Inf Model. 2023 Mar 29;63(7):2133–46. doi: 10.1021/acs.jcim.2c01438 (PMC10091408; doi:10.1021/acs.jcim.2c01438)
Supplement: Supplementary file 2 — ci2c01438_si_002.zip [file ci2c01438_si_002.zip › BPandStacks_SI/geometry/AuxGeometryFunctions.cpp]

//  AuxGeometryFunctions.cpp
//  StackingPairing
//
//  Created by Tomáš Kühr on 07/11/2018.

#include <cmath>
#include <cstring>
#include <iostream>

#include "AuxGeometryFunctions.hpp"

double absValue(double x){
    return (x>=0) ? x : -x;
}

double DotProduct(Vector u, Vector v){
    return u.x * v.x + u.y * v.y + u.z * v.z;
}

Vector CrossProduct(Vector u, Vector v){
    double x = u.y * v.z - u.z * v.y;
    double y = u.z * v.x - u.x * v.z;
    double z = u.x * v.y - u.y * v.x;
    return Vector(x, y, z);
}

Vector operator-(Point A, Point B){
    return Vector(A.x - B.x, A.y - B.y, A.z - B.z);
}

Vector operator+(Vector u, Vector v){
    return Vector(u.x + v.x, u.y + v.y, u.z + v.z);
}

Vector operator-(Vector u, Vector v){
    return Vector(u.x - v.x, u.y - v.y, u.z - v.z);
}

Point operator+(Point p, Vector v){
    return Point(p.x + v.x, p.y + v.y, p.z + v.z);
}

Vector operator*(double t, Vector u){
    return Vector(t*u.x, t*u.y, t*u.z);
}

double Angle(Vector u, Vector v){
    double arg = DotProduct(u, v)/u.Length()/v.Length();
    if (arg >= 1) return 0;
    if (arg <= -1) return M_PI;
    return acos(arg);
}

/*
double DirectedAngleInPlane(Vector u, Vector v, Vector normal){
     normal.Resize(1);
     double det = DotProduct(normal, CrossProduct(u, v));
     return atan2(det, DotProduct(u, v));
}
*/

double SignedDistance(Plane p, Point x){
    double a = p.normal.x;
    double b = p.normal.y;
    double c = p.normal.z;
    double d = - a*p.origin.x - b*p.origin.y - c*p.origin.z;
    return (a * x.x + b * x.y + c * x.z + d) / p.normal.Length();
}

Point Projection(Plane p, Point x){
    Vector v = p.normal;
    double distance = SignedDistance(p, x);
    v.Resize(absValue(distance));
    if (distance > 0) v.Reverse();
    return x + v;
}

Polygon *Projection(Plane p, Polygon *poly){
    Point data[poly->Count()];
    Polygon *output;
    for (int i = 0; i < poly->Count(); i++){
        data[i] = Projection(p, poly->IthPoint(i));
    }
    output = new Polygon(data, poly->Count());
    
    if (output ->Area() <= 0.0) { // not a polygon
        delete output;
        return NULL;
    }
    return output;
}

int JarvisFirstIndex(Point data[], int count, Plane alpha, Vector *firstDirection){
    bool minimizingX = false, minimizingY = false, minimizingZ = false;
    Vector normal = alpha.normal;
    double anx = absValue(normal.x);
    double any = absValue(normal.y);
    double anz = absValue(normal.z);
    
    if (anx <= any && anx <= anz) minimizingX = true;
    else if (any <= anz) minimizingY = true;
    else minimizingZ = true;
    
    int outputIndex = -1;
    double min = __DBL_MAX__;
    
    Point pointInMinimizingDirection;
    
    if (minimizingX){
        for (int i = 0; i < count; i++)
            if (data[i].x < min) {
                min = data[i].x;
                outputIndex = i;
            }
        pointInMinimizingDirection = data[outputIndex] + Vector(1,0,0);
    }
    if (minimizingY){
        for (int i = 0; i < count; i++)
            if (data[i].y < min) {
                min = data[i].y;
                outputIndex = i;
            }
        pointInMinimizingDirection = data[outputIndex] + Vector(0,1,0);
    }
    if (minimizingZ){
        for (int i = 0; i < count; i++)
            if (data[i].z < min) {
                min = data[i].z;
                outputIndex = i;
            }
        pointInMinimizingDirection = data[outputIndex] + Vector(0,0,1);
    }
    
    *firstDirection = CrossProduct(Projection(alpha, pointInMinimizingDirection) - data[outputIndex], normal);
    
    return outputIndex;
}

Polygon *CreateConvexPlanarPolygon(Point data[], int count){
    Plane p = Plane(data, count);
    
    for (int i = 0; i < count; i++){
        Point projected = Projection(p, data[i]);
        data[i] = projected;
    }
    
    // algorithm inspired by R. A. Jarvis
    // (https://en.wikipedia.org/wiki/Gift_wrapping_algorithm)
    int indices[count];
    double angles[count];
    Vector dir;
    indices[0] = JarvisFirstIndex(data, count, p, &dir);
    
    int current = 0;
    do {
        for (int i = 0; i < count; i++){
            if (i != indices[current])
                angles[i] = Angle(dir, data[i] - data[indices[current]]);
            else angles[i] = __DBL_MAX__;
        }
        
        int iMinAngle = -1;
        double minAngle = __DBL_MAX__;
        for (int i = 0; i < count; i++){
            if (angles[i] < minAngle){
                minAngle = angles[i];
                iMinAngle = i;
            }
        }
        
        current++;
        indices[current] = iMinAngle;
        dir = data[indices[current]] - data[indices[current-1]];
    } while (indices[current] != indices[0]);
    
    Point polygonPoints[current];
    for (int i = 0; i < current; i++){
        polygonPoints[i] = data[indices[i]];
    }
    
    return new Polygon(polygonPoints, current);
}

Point LinePlaneIntersect(Point A, Point B, Plane p){
    double a = p.normal.x;
    double b = p.normal.y;
    double c = p.normal.z;
    double d = - a*p.origin.x - b*p.origin.y - c*p.origin.z;
    Vector u = B - A;
    
    double t = - (a*A.x + b*A.y + c*A.z + d) / (a*u.x + b*u.y + c*u.z) ;
    
    return A + t*u;
}

Polygon *AbovePlaneCut(Polygon *poly, Plane cutPlane){
    Point outputPoints[poly->Count()+1];
    int outputPointsCount = 0;
    double distance1, distance2;
    
    distance1 = SignedDistance(cutPlane, poly->IthPoint(0));
    if (distance1 >= 0){
        outputPoints[0] = poly->IthPoint(0);
        outputPointsCount++;
    }
    for (int i = 1; i < poly->Count(); i++){
        distance2 = SignedDistance(cutPlane, poly->IthPoint(i));
        if ((distance2 > 0 && distance1 < 0) || (distance2 < 0 && distance1 > 0)) {
            Point x = LinePlaneIntersect(poly->IthPoint(i-1), poly->IthPoint(i), cutPlane);
            outputPoints[outputPointsCount] = x;
            outputPointsCount++;
        }
        if (distance2 >= 0){
            outputPoints[outputPointsCount] = poly->IthPoint(i);
            outputPointsCount++;
        }
        distance1 = distance2;
    }
    // last-first line
    distance2 = SignedDistance(cutPlane, poly->IthPoint(0));
    if ((distance2 > 0 && distance1 < 0) || (distance2 < 0 && distance1 > 0)) {
        Point x = LinePlaneIntersect(poly->IthPoint(poly->Count()-1), poly->IthPoint(0), cutPlane);
        outputPoints[outputPointsCount] = x;
        outputPointsCount++;
    }
    
    if (outputPointsCount >= 3)
        return new Polygon(outputPoints, outputPointsCount);
    else return NULL;
}

Polygon *IntersectionOfConvexPolygons(Polygon *first, Polygon *second, Plane p){
    Polygon *output;
    Polygon *cutter;
    Vector normal = p.normal;
    Point actualTriple[3];
    
    if (first->Count() < second->Count()){
        output = second;
        cutter = first;
    } else {
        output = first;
        cutter = second;
    }

    actualTriple[0] = cutter->IthPoint(cutter->Count()-2);
    actualTriple[1] = cutter->IthPoint(cutter->Count()-1);
    for (int i = 0; i <= cutter->Count()-1; i++){ // for all lines in cutter polygon
        actualTriple[2] = cutter->IthPoint(i);
    
        Vector cutPlaneNormal = CrossProduct(actualTriple[2] - actualTriple[1], normal);
        Plane cutPlane = Plane(actualTriple[1], cutPlaneNormal);
        double testDistance = SignedDistance(cutPlane, actualTriple[0]);
        if (0 > testDistance) // direction change to inside
            cutPlane.normal.Reverse();
        
        Polygon *newOutput = AbovePlaneCut(output, cutPlane);
        if (i > 0) // not first or second polygon
            delete output; // clear
        if (newOutput == NULL) return NULL; // no intersection
        else output = newOutput;
        
        actualTriple[0] = actualTriple[1]; // shift
        actualTriple[1] = actualTriple[2]; // shift
    }
    
    return output;
}

double Area(Polygon *p){
    double output = 0;
    double centerX = 0, centerY = 0, centerZ = 0;
    Point center;
    int count;
    
    if (p == NULL) return output;
    count = p->Count();
    
    for (int i = 0; i < count; i++){
        Point ith = p->IthPoint(i);
        centerX += ith.x;
        centerY += ith.y;
        centerZ += ith.z;
    }
    center = Point(centerX/count, centerY/count, centerZ/count);
    
    for (int i = 0; i < p->Count() - 1; i++){
        output += 0.5 * CrossProduct(p->IthPoint(i) - center, p->IthPoint(i+1) - center).Length();
    }
    output += 0.5 * CrossProduct(p->IthPoint(p->Count()-1) - center, p->IthPoint(0) - center).Length();
    
    return output;
}

void GetDirectionInPlaneAux(Vector normal, Vector from, double cosine, Vector *firstSol, Vector *secondSol){
    double f1, f2, f3; // first solution
    double s1, s2, s3; // second solution
    double a, b, c; // coefficients
    double x; // expression with multiple occurences
    double discriminant;
    
    x = from.y * normal.x - from.x * normal.y;
    a = ((from.y * normal.z - from.z * normal.y) * (from.y * normal.z - from.z * normal.y) + (from.x * normal.z - from.z * normal.x) * (from.x * normal.z - from.z * normal.x)) / x / x + 1;
    b = 2 * cosine * (normal.x * (from.x * normal.z - from.z * normal.x) + normal.y * (from.y * normal.z - from.z * normal.y)) / x / x;
    c = cosine * cosine * (normal.x * normal.x + normal.y * normal.y) / x / x - 1;
    discriminant = b * b - 4 * a * c;
    
    if (discriminant <= 0){
        std::cerr << "Discriminant is 0 or less. This should never happen, two solution should be always possible. \n";
        exit(3);
    }
    f3 = (-b - sqrt(discriminant)) / 2 / a;
    s3 = (-b + sqrt(discriminant)) / 2 / a;
    f2 = (normal.x * cosine + from.x * f3 * normal.z - from.z * f3 * normal.x) / x;
    s2 = (normal.x * cosine + from.x * s3 * normal.z - from.z * s3 * normal.x) / x;
    f1 = - (f2 * normal.y + f3 * normal.z) / normal.x;
    s1 = - (s2 * normal.y + s3 * normal.z) / normal.x;
    
    *firstSol = Vector(f1, f2, f3);
    *secondSol = Vector(s1, s2, s3);
}

void GetDirectionInPlane(Plane p, double angleDeg, Vector from, Vector *firstSol, Vector *secondSol){
    double angle;
    double cosine; // of input angle
    Vector normal = p.normal;
    int maxAbsValInNormal; // 1=x, 2=y, 3=z
    bool swapped = false; // other two coordinates swapped
    double max;
    
    if (angleDeg <= 0 || 180 <= angleDeg ){
        std::cerr << "Angle should be between 0 and 180 degrees. \n";
        exit(3);
    }
    
    normal.Resize(1);
    from.Resize(1);
    
    angle = angleDeg * M_PI / 180;
    cosine = cos(angle);
    
    max = absValue(normal.x);
    maxAbsValInNormal = 1;
    if (max < absValue(normal.y)) { max = absValue(normal.y); maxAbsValInNormal = 2; }
    if (max < absValue(normal.z)) { max = absValue(normal.z); maxAbsValInNormal = 3; }
    if (maxAbsValInNormal == 2) {
        double value = normal.x;
        normal.x = normal.y;
        normal.y = value;
        value = from.x;
        from.x = from.y;
        from.y = value;
    }
    if (maxAbsValInNormal == 3) {
        double value = normal.x;
        normal.x = normal.z;
        normal.z = value;
        value = from.x;
        from.x = from.z;
        from.z = value;
    }
    
    if (absValue(from.y * normal.x - from.x * normal.y) < absValue(from.z * normal.x - from.x * normal.z)){
        swapped = true;
        double value = normal.y;
        normal.y = normal.z;
        normal.z = value;
        value = from.y;
        from.y = from.z;
        from.z = value;
    }
    
    GetDirectionInPlaneAux(normal, from, cosine, firstSol, secondSol);
    
    if (swapped){
        double value = normal.y;
        normal.y = normal.z;
        normal.z = value;
        value = from.y;
        from.y = from.z;
        from.z = value;
        value = firstSol->y;
        firstSol->y = firstSol->z;
        firstSol->z = value;
        value = secondSol->y;
        secondSol->y = secondSol->z;
        secondSol->z = value;
    }
    
    if (maxAbsValInNormal == 2) {
        double value = normal.x;
        normal.x = normal.y;
        normal.y = value;
        value = from.x;
        from.x = from.y;
        from.y = value;
        value = firstSol->x;
        firstSol->x = firstSol->y;
        firstSol->y = value;
        value = secondSol->x;
        secondSol->x = secondSol->y;
        secondSol->y = value;
    }
    if (maxAbsValInNormal == 3) {
        double value = normal.x;
        normal.x = normal.z;
        normal.z = value;
        value = from.x;
        from.x = from.z;
        from.z = value;
        value = firstSol->x;
        firstSol->x = firstSol->z;
        firstSol->z = value;
        value = secondSol->x;
        secondSol->x = secondSol->z;
        secondSol->z = value;
    }
    
    // tests
    // in plane
    if (absValue(DotProduct(normal, *firstSol)) >  1e-6){
        std::cerr << "Not in plane. " << DotProduct(normal, *firstSol) << "\n";
    }
    if (absValue(DotProduct(normal, *secondSol)) >  1e-6){
        std::cerr << "Not in plane. " << DotProduct(normal, *secondSol) << "\n";
    }
    
    // angle
    if (absValue(Angle(from, *firstSol) - angle) > 1e-6){
        std::cerr << "Bad angle. " << Angle(from, *firstSol) << "instead of " << angle << "\n";
    }
    if (absValue(Angle(from, *secondSol) - angle) > 1e-6){
        std::cerr << "Bad angle. " << Angle(from, *secondSol) << "instead of " << angle << "\n";
    }
}
