# Supplementary material for: Sensitivity of the RNA Structure to Ion Conditions as Probed by Molecular Dynamics Simulations of Common Canonical RNA Duplexes
Source: J Chem Inf Model. 2023 Mar 29;63(7):2133–46. doi: 10.1021/acs.jcim.2c01438 (PMC10091408; doi:10.1021/acs.jcim.2c01438)
Supplement: Supplementary file 2 — ci2c01438_si_002.zip [file ci2c01438_si_002.zip › BPandStacks_SI/AuxFunctions.cpp]

//  AuxFunctions.cpp
//  StackingPairing
//
//  Created by Tomáš Kühr on 07/02/2019.

#include <cstdio>
#include <iostream>
#include <iomanip>

#include "AuxFunctions.hpp"

#include "geometry/AuxGeometryFunctions.hpp"

#include "theochem/atom.h"
#include "theochem/residue.h"

bool IsBase(const char *resName){
    const char *baseRes[] = {"G   ", "A   ", "C   ", "U   ", "T   ", "DG  ", "DA  ", "DC  ", "DT  ", "RG  ", "RA  ", "RC  ", "RU  ", "G5  ", "A5  ", "C5  ", "U5  ", "T5  ", "DG5 ", "DA5 ", "DC5 ", "DT5 ", "RG5 ", "RA5 ", "RC5 ", "RU5 ", "G3  ", "A3  ", "C3  ", "U3  ", "T3  ", "DG3 ", "DA3 ", "DC3 ", "DT3 ", "RG3 ", "RA3 ", "RC3 ", "RU3 ", "SMP ", "SMN "};
    const int baseResCount = 41;
    
    for (int i = 0; i < baseResCount; i++){
        if (strcmp(resName, baseRes[i])==0) return true;
    }
    
    return false;
}

bool IsBaseAtom(const char *atomName){
    const char *baseAtom[] = {"N1  ", "N2  ", "N3  ", "N4  ", "N6  ", "N7  ", "N9  ", "C2  ", "C4  ", "C5  ", "C6  ", "C8  ", "O2  ", "O4  ", "O6  ", "C11 ", "C12 ", "C13 ", "C14 ", "C15 ", "C16 "};
    const int baseAtomCount = 21;
    
    for (int i = 0; i < baseAtomCount; i++){
        if (strcmp(atomName, baseAtom[i])==0)
            return true;
    }
    
    return false;
}

residue *FindBases(molecule *m, int *baseCount){
    *baseCount = 0;
    residue *output;
    
    bool usedChains ['z'-'0'];
    char prevChain = ' ';
    int prevOrigResNum = -1;
    
    for (int i = 0; i < 'z'-'0'; i++){
        usedChains[i] = false;
    }
    
    // only counting
    for (int i = 1; i <= m->GetResiduesNumber(); i++){
        residue r = m->GetResidue(i);
        char chain = r.GetChain();
        
        if (chain < '0' || 'z' < chain) {
            cerr << "Chain character is out of range (0 to z). " << endl;
            exit(110);
        }
        
        if (chain != prevChain){
            if (usedChains[chain-'0']) break;
        } else {
            int origResNum = r.GetOriginalResNumber();
            if (origResNum < prevOrigResNum) break;
            
            prevOrigResNum = origResNum;
            usedChains[chain-'0'] = true;
            prevChain = chain;
        }
        
        if (IsBase(r.GetName())) (*baseCount)++;
    }
    
    if (*baseCount==0) return NULL;
    output = new residue [*baseCount];
    
    // filling
    int j = 0;
    for (int i = 0; i < m->GetResiduesNumber(); i++){
        if (IsBase(m->GetResidue(i+1).GetName())) {
            output[j] = m->GetResidue(i+1);
            j++;
            if (j == *baseCount) break;
        }
    }
    
    return output;
}

Point *BaseToPoints(molecule *m, residue r, int *count){
    Point atoms[r.GetLast() - r.GetFirst() + 1]; // max possible count
    int atomCount = 0;
    for (int j = r.GetFirst(); j <= r.GetLast(); j++){
        atom a = m->GetAtom(j+1); // number vs. index
        if (IsBaseAtom(a.GetName())){
            atoms[atomCount] = Point(a.X(), a.Y(), a.Z());
            atomCount++;
        }
    }
    if (atomCount < 3) {
        *count = 0;
        return NULL;
    }
    else {
        Point *output = new Point[atomCount];
        *count = atomCount;
        for (int i = 0; i<atomCount; i++)
            output[i] = atoms[i];
        return output;
    }
}

Polygon *BaseToPolygon(molecule *m, residue r){
    Point atoms[r.GetLast() - r.GetFirst() + 1]; // max possible count
    int atomCount = 0;
    for (int j = r.GetFirst(); j <= r.GetLast(); j++){
        atom a = m->GetAtom(j+1); // number vs. index
        if (IsBaseAtom(a.GetName())){
            atoms[atomCount] = Point(a.X(), a.Y(), a.Z());
            atomCount++;
        }
    }
    if (atomCount < 3) return NULL;
    else return CreateConvexPlanarPolygon(atoms, atomCount);
}

Polygon **BasesToPolygons(molecule *m, Base **s, int count){
    if (count == 0) return NULL;
    Polygon **output = new Polygon *[count];
    
    for (int i = 0; i < count; i++){
        residue r = m->GetResidue(s[i]->GetResID());
        output[i] = BaseToPolygon(m, r);
        if (output[i] == NULL) {
            cerr << "A base does not form a polygon: " << r.GetName() << " "
               << r.GetOriginalResNumber() << " " << r.GetChain() << endl;
        }
    }
    
    return output;
}


double CutProjectIntersectMeasure(Polygon *in, Plane min, Plane max, Polygon *second, Plane alpha){
    Polygon *aboveMax;
    Polygon *betweenMinMax;
    Polygon *betweenMinMaxProjected;
    Polygon *ProjectionAndSecondIntersection;
    double output;
    
    aboveMax = AbovePlaneCut(in, max);
    if (aboveMax == NULL) return 0;
    
    betweenMinMax = AbovePlaneCut(aboveMax, min);
    delete aboveMax;
    if (betweenMinMax == NULL) return 0;
    
    betweenMinMaxProjected = Projection(alpha, betweenMinMax);
    delete betweenMinMax;
    if (betweenMinMaxProjected == NULL) return 0;
    
    ProjectionAndSecondIntersection = IntersectionOfConvexPolygons(second, betweenMinMaxProjected, alpha);
    delete betweenMinMaxProjected;
    if (ProjectionAndSecondIntersection == NULL) return 0;
    
    output = ProjectionAndSecondIntersection->Area();
    delete ProjectionAndSecondIntersection;
    
    return output;
}

double StackMeasure(Polygon *p, Polygon *q, double maxCut, double minCut){
    Plane alpha = Plane(p);
    alpha.normal.Resize(1);
    
    // above
    Plane maxUp = Plane(alpha.origin + maxCut*alpha.normal, -1*alpha.normal);
    Plane minUp = Plane(alpha.origin + minCut*alpha.normal, alpha.normal);
    double stackAbove = CutProjectIntersectMeasure(q, minUp, maxUp, p, alpha);
    
    // under
    Plane maxDown = Plane(alpha.origin + (-maxCut)*alpha.normal, alpha.normal);
    Plane minDown = Plane(alpha.origin + (-minCut)*alpha.normal, -1*alpha.normal);
    double stackUnder = CutProjectIntersectMeasure(q, minDown, maxDown, p, alpha);
    
    if (stackAbove < stackUnder) return stackUnder;
    else return stackAbove;
}

void StackMeasureAll(Polygon **data, Base **bases, int count, double maxCut, double minCut, double preliminaryCut){
    int StackCount = 0;
    
    for (int i = 0; i < count; i++){
        for (int j = 0; j < count; j++){
            if (i == j || data[i]==NULL || data[j]==NULL) continue;
            Point centerI = data[i]->Center();
            Point centerJ = data[j]->Center();
            double stack;
            
            if ((centerJ - centerI).Length() > preliminaryCut) continue;
            
            stack = StackMeasure(data[i], data[j], maxCut, minCut);
            if (stack > 0){
                quaternion q;
                double x, y, z;
                int doubleSpace = 15;
                int intSpace = 5;
                Base *bi = bases[i];
                Base *bj = bases[j];
                
                cout << bi->GetOriginalName() << " " << setw(intSpace)
                << bi->GetOrigResID() << " " << setw(intSpace)
                << bi->GetChain() << " " << setw(intSpace)
                << bj->GetOriginalName() << " " << setw(intSpace)
                << bj->GetOrigResID() << " " << setw(intSpace)
                << bj->GetChain() << " " << setw(doubleSpace)
                << stack << " " << setw(doubleSpace)
                << stack / data[i]->Area() * 100 << " %";
                
                bi->GetShift(bj, &x, &y, &z);
                q.Set(bi, bj);
                cout << " shift" << setw(doubleSpace)
                << x << setw(doubleSpace)
                << y << setw(doubleSpace)
                << z;
                cout << " quaternion" << setw(doubleSpace)
                << q.Getqr() << setw(doubleSpace)
                << q.Getqx() << setw(doubleSpace)
                << q.Getqy() << setw(doubleSpace)
                << q.Getqz();
                cout << endl;
                StackCount++;
            }
        }
    }
    cout << StackCount << endl;
}

Base **InitializeBasesSupplements(molecule *m, residue bases[], int *count){
    if (*count == 0) return NULL;
    Base **auxOutput = new Base *[*count];
    int realCount = *count;
    for (int i = 0, j = 0; i < *count; i++, j++){
        residue r = bases[i];
        int atomsCount = 0;
        Point *atoms = BaseToPoints(m, r, &atomsCount);
        
        if (atomsCount < 3) {realCount--; j--; delete[] atoms; continue; }
        auxOutput[j] = new Base(m, r.GetResNumber(), atoms, atomsCount);
    }
    
    if (*count == realCount) return auxOutput;
    if (realCount == 0) {
        delete[] auxOutput;
        *count = realCount;
        return NULL;
    }
    
    Base **output = new Base *[realCount];
    for (int i = 0; i<realCount; i++){
        output[i] = auxOutput[i];
    }
    delete[] auxOutput;
    *count = realCount;
    return output;
}

BaseType CharToBaseType(char c){
    switch (c){
        case 'A': return A;
        case 'C': return C;
        case 'G': return G;
        case 'T': return T;
        case 'U': return U;
        default: cerr << "Character is not convertible to base type. " << endl;
            exit(100);
    }
}

PairType **LoadCriterions(const char *name, int *count){
    FILE *f;
    char c;
    *count = 1;
    PairType **output;
    
    f = fopen(name, "r");
    if (f==NULL) {
        cerr << "Error while opening file " << name << endl;
        exit(100);
    }
    
    while ((c=fgetc(f)) != EOF){
        if (c == '\n') (*count)++;
    }
    
    output = new PairType *[*count];
    
    fseek(f, 0, SEEK_SET);
    for (int i = 0; i < *count; i++){
        char label[20];
        int criterionsCount;
        BaseType first, second;
        Bond *criterions;
        int test;
        
        for (int j = 0; j < 19; j++){
            c = getc(f);
            if (c == '\t'){
                label[j] = '\0';
                break;
            }
            label[j] = c;
        }
        label[19] = '\0';
        
        test = fscanf(f, "%i", &criterionsCount);
        if (test != 1){
            cerr << "Error while reading file " << name << endl;
            exit(101);
        }
        
        while ((c = fgetc(f)) <= 32) ;
        first = CharToBaseType(c);
        while ((c = fgetc(f)) <= 32) ;
        second = CharToBaseType(c);
        
        criterions = new Bond[criterionsCount];
        for (int k = 0; k <criterionsCount; k++){
            int pos = 0;
            while ((c = fgetc(f)) <= 32) ;
            do {
                criterions[k].firstAtom[pos] = c;
                pos++;
                c = fgetc(f);
            } while (c > 32);
            criterions[k].firstAtom[pos] = '\0';
            
            pos = 0;
            while ((c = fgetc(f)) <= 32) ;
            do {
                criterions[k].secondAtom[pos] = c;
                pos++;
                c = fgetc(f);
            } while (c > 32);
            criterions[k].secondAtom[pos] = '\0';
        }
        
        output[i] = new PairType(label, first, second, criterions, criterionsCount);
        
        while (c != '\n' && c != EOF){
            c = fgetc(f);
        }
    }
    
    return output;
}
