# Supplementary material for: Sensitivity of the RNA Structure to Ion Conditions as Probed by Molecular Dynamics Simulations of Common Canonical RNA Duplexes
Source: J Chem Inf Model. 2023 Mar 29;63(7):2133–46. doi: 10.1021/acs.jcim.2c01438 (PMC10091408; doi:10.1021/acs.jcim.2c01438)
Supplement: Supplementary file 2 — ci2c01438_si_002.zip [file ci2c01438_si_002.zip › BPandStacks_SI/main.cpp]

//  main.cpp
//  StackingPairing
//
//  Created by Tomáš Kühr on 15/06/2020.

#include <fstream>
#include <iomanip>
#include <iostream>
#include <sstream>

#include "AuxFunctions.hpp"

#include "theochem/molecule.h"
#include "theochem/residue.h"

void StackComputation(molecule *m, Base **s, int count, const char *outFileName, double maxCut, double minCut, double preliminaryCut);
void BPComputation(molecule *m, Base **s, int count, const char *outFileName, const char *typesName);

int main(int argc, const char * argv[]) {
    const char *pdbName;
    const char *typesName = "./base-pairs-h.txt";
    const char *BPout = NULL; // for cout
    const char *stackOut = NULL; // for cout
    int paramShift = 0;
    molecule *mol;
    residue *bases;
    Base **supplements;
    int count; // bases and supplements
    double maxCut = 4;
    double minCut = 3;
    double preliminaryCut = 20;
    bool computeStacks = false;
    bool computeBP = false;
    
    if (argc >= 3) {
        if (strncmp(argv[1], "-b", 2)==0) computeBP = true;
        if (strncmp(argv[1], "-s", 2)==0) computeStacks = true;
        if (strncmp(argv[1], "-a", 2)==0) { computeBP = true; computeStacks = true;}
        pdbName = argv[2];
    }
    
    if (computeBP){
        if (argc > 3){
            BPout = argv[3];
        }
        if (argc > 4){
            typesName = argv[4];
        }
        paramShift = 2;
    }
    
    if (computeStacks){
        int value;
        std::stringstream convert;
        if (argc > 3 + paramShift){
            stackOut = argv[3 + paramShift];
        }
        if (argc > 4 + paramShift){
            convert.str(argv[4 + paramShift]);
            if (!(convert >> value)) std::cerr << "<min distance> set to " << minCut << "\n";
            else minCut = value;
            convert.clear();
        }
        if (argc > 5 + paramShift){
            convert.str(argv[5 + paramShift]);
            if (!(convert >> value)) std::cerr << "<max distance> set to " << maxCut << "\n";
            else maxCut = value;
            convert.clear();
        }
        if (argc > 6 + paramShift){
            convert.str(argv[6 + paramShift]);
            if (!(convert >> value))
                std::cerr << "<preliminary cut> set to " << preliminaryCut << "\n";
            else preliminaryCut = value;
            convert.clear();
        }
    }
    
    if (!(computeBP || computeStacks))
    {
        std::cerr << "Usage: \n\n";
        std::cerr << "To compute BPs: \n" << argv[0] << " -b <PDB file> <output file> <pairing parameters file>\n";
        std::cerr << "Implicit values:\n";
        std::cerr << "<output file> = standard output\n";
        std::cerr << "<pairing parameters file> = " << typesName << "\n\n";
        
        std::cerr << "To compute stacks: \n" << argv[0] << " -s <PDB file> <output file> <min distance> <max distance> <preliminary cut>\n";
        std::cerr << "Implicit values:\n";
        std::cerr << "<output file> = standard output\n";
        std::cerr << "<min distance> = " << minCut << "\n";
        std::cerr << "<max distance> = " << maxCut << "\n";
        std::cerr << "<preliminary cut> = " << preliminaryCut << "\n\n";
        
        std::cerr << "To compute all: \n" << argv[0] << " -a <PDB file> <BP output file>  <pairing parameters file> <stacks output file> <min distance> <max distance> <preliminary cut>\n";
        std::cerr << "Implicit values:\n";
        std::cerr << "<BP output file> = standard output\n";
        std::cerr << "<pairing parameters file> = " << typesName << "\n";
        std::cerr << "<stacks output file> = standard output\n";
        std::cerr << "<min distance> = " << minCut << "\n";
        std::cerr << "<max distance> = " << maxCut << "\n";
        std::cerr << "<preliminary cut> = " << preliminaryCut << "\n\n";
        
        return 1;
    }
    
    // for testing only
    //computeStacks = true;
    //computeBP = true;
    //pdbName ="/Users/tomaskuhr/Desktop/PDBs/6RIO.pdb";

    mol = new molecule();
    mol->LoadPdb(pdbName, true, true);
    
    bases = FindBases(mol, &count);
    supplements = InitializeBasesSupplements(mol, bases, &count);
    
    if (computeBP)
        BPComputation(mol, supplements, count, BPout, typesName);
    
    if (computeStacks)
        StackComputation(mol, supplements, count, stackOut, maxCut, minCut, preliminaryCut);

    for (int i = 0; i < count; i++) delete supplements[i];
    delete[] supplements;
    delete[] bases;
    delete mol;
    
    return 0;
}

void StackComputation(molecule *m, Base **s, int count, const char *outName, double maxCut, double minCut, double preliminaryCut){
    Polygon **pols;
    auto *coutbuf = std::cout.rdbuf(); // remember standard output
    std::ofstream outFile;
    
    if (outName) {
        outFile.open(outName, ios::out | ios::trunc);
        std::cout.rdbuf(outFile.rdbuf());
    }

    pols = BasesToPolygons(m, s, count);
    StackMeasureAll(pols, s, count, maxCut, minCut, preliminaryCut);
    
    outFile.close();
    std::cout.rdbuf(coutbuf); // reset cout
    for (int i = 0; i < count; i++)
        if (pols[i] != NULL) delete pols[i];
    delete[] pols;
}

void BPComputation(molecule *m, Base **s, int count, const char *outName, const char *typesName){
    PairType **types;
    int typeCount;
    int pairsCount = 0;
    auto *coutbuf = std::cout.rdbuf(); // remember standard output
    std::ofstream outFile;
    
    if (outName) {
        outFile.open(outName, ios::out | ios::trunc);
        std::cout.rdbuf(outFile.rdbuf());
    }
    
    types = LoadCriterions(typesName, &typeCount);
    
    for (int i = 0; i < count; i++){
        for (int j = i+1; j < count; j++){
            for (int k = 0; k < typeCount; k++){
                if (types[k]->IsSatisfied(s[i], s[j])){
                    quaternion q;
                    double x, y, z;
                    int doubleSpace = 15;
                    int intSpace = 5;
                    Base *bi = s[i];
                    Base *bj = s[j];
                    pairsCount++;
                    cout << bi->GetOriginalName() << " " << setw(intSpace)
                    << bi->GetOrigResID() << " " << setw(intSpace)
                    << bi->GetChain() << " " << setw(intSpace)
                    << bj->GetOriginalName() << " " << setw(intSpace)
                    << bj->GetOrigResID() << " " << setw(intSpace)
                    << bj->GetChain() << " " << setw(intSpace)
                    << types[k]->ToString();
                    
                    bi->GetShift(bj, &x, &y, &z);
                    q.Set(bi, bj);
                    cout << " shift" << setw(doubleSpace)
                    << x << setw(doubleSpace)
                    << y << setw(doubleSpace)
                    << z;
                    cout << " quaternion" << setw(doubleSpace)
                    << q.Getqr() << setw(doubleSpace)
                    << q.Getqx() << setw(doubleSpace)
                    << q.Getqy() << setw(doubleSpace)
                    << q.Getqz();
                    cout << endl;
                    break;
                }
            }
        }
    }
    cout << pairsCount << endl;
    
    outFile.close();
    std::cout.rdbuf(coutbuf); // reset cout
    for (int i = 0; i < typeCount; i++) delete types[i];
    delete[] types;
    
}
