# Supplementary material for: Sensitivity of the RNA Structure to Ion Conditions as Probed by Molecular Dynamics Simulations of Common Canonical RNA Duplexes
Source: J Chem Inf Model. 2023 Mar 29;63(7):2133–46. doi: 10.1021/acs.jcim.2c01438 (PMC10091408; doi:10.1021/acs.jcim.2c01438)
Supplement: Supplementary file 2 — ci2c01438_si_002.zip [file ci2c01438_si_002.zip › BPandStacks_SI/readme]

Compilation:

make


Usage: 

To compute BPs: 
./BPandStacks -b <PDB file> <output file> <pairing parameters file>
Implicit values:
<output file> = standard output
<pairing parameters file> = ./base-pairs-h.txt

To compute stacks: 
./BPandStacks -s <PDB file> <output file> <min distance> <max distance> <preliminary cut>
Implicit values:
<output file> = standard output
<min distance> = 3
<max distance> = 4
<preliminary cut> = 20

To compute all: 
./BPandStacks -a <PDB file> <BP output file>  <pairing parameters file> <stacks output file> <min distance> <max distance> <preliminary cut>
Implicit values:
<BP output file> = standard output
<pairing parameters file> = ./base-pairs-h.txt
<stacks output file> = standard output
<min distance> = 3
<max distance> = 4
<preliminary cut> = 20
